# Supplementary material for: Every cloud has a silver lining: how abiotic stresses affect gene expression in plant-pathogen interactions
Source: J Exp Bot. 2020 Nov 14;72(4):1020–33. doi: 10.1093/jxb/eraa531 (PMC7904152; doi:10.1093/jxb/eraa531)
Supplement: eraa531_suppl_Supplementary_Table_S2_S3 [file eraa531_suppl_supplementary_table_s2_s3.xlsx]

## Sheet: Table S2 Datasets
Gene expression data from 10 publicly available dataset for single (Low, Cold and Heat, Farjad et al., 2018, Soulie et al., in press and Rasmussen et al., 2013) and combined stress condition in Arabidopsis plant
	Cold	pvalue t-test	Heat	pvalue t-test	Cold + FLG	pvalue t-test	Heat + FLG	pvalue t-test	FLG	pvalue t-test	LowN	pvalue	Bc	pvalue	LowN+Bc	pvalue	Ea	pvalue	Low+Ea	pvalue
AT1G01010	-1.16991	0.367849	-1.29874	0.0300493	-1.04905	0.473758	-1.25901	0.145131	-1.23865	0.147591	0,410159649393768	0.397519	0.748816	0.14737	0.642142	0.0260418	2.25243	0	1.82938	2.09159e-08
AT1G01020	-1.28527	0.143414	1.14399	0.294848	-1.28623	0.463563	-1.02417	0.445445	-1.00488	0.492394	-0,00982246443176887	0.998623	0.142562	0.724753	0.40923	0.0944012	#N/A	#N/A	#N/A	#N/A
AT1G01030	-1.14425	0.078298	-1.00059	0.49572	-1.13883	0.428971	-1.08609	0.133736	-1.11771	0.0218039	0,306559015500163	filtre	0.630954	filtre	0.780885	filtre	0.308475	1	0.114523	1
AT1G01040	1.25696	0.105233	-1.00596	0.480593	1.1986	0.344147	1.03447	0.356201	1.18255	0.0910458	0,0515112976948738	0.976897	-0.470361	0.269464	-0.373102	0.168262	0.237016	1	0.458625	1
AT1G01050	-1.41742	0.119416	1.12514	0.211377	-1.01336	0.317256	1.02502	0.420484	1.07362	0.435164	-0,051112545355546	0.984573	-0.427305	0.338853	-0.385927	0.141809	-1.82329	8.43071e-07	-1.86615	6.96113e-09
AT1G01060	1.05616	0.32108	-1.11888	0.193208	1.24275	0.00141466	-1.09402	0.122764	-1.04809	0.251372	0,742020877175891	filtre	0.687908	filtre	0.190087	0.715754	#N/A	#N/A	#N/A	#N/A
AT1G01070	1.01763	0.381042	1.02663	0.414144	-1.10759	0.00160814	1.02161	0.411759	-1.03544	0.260068	0,125325122671988	0.929374	-0.447687	0.455448	-0.476365	0.133197	0.0926826	1	0.601908	1
AT1G01080	-1.20816	0.242276	1.01643	0.429644	-1.14303	0.447262	-1.15056	0.106601	-1.30676	0.0118251	-0,17064908662336	0.700798	-0.388222	0.467884	-0.554222	0.0310772	-2.90868	0	-2.80792	0
AT1G01090	1.11837	0.0905747	-1.0075	0.473113	1.14962	0.248131	-1.07768	0.165043	-1.16518	0.177302	-0,113956724476855	0.830876	-0.0735019	0.899444	-0.298641	0.35123	-0.85663	1	-1.02401	1
AT1G01100	1.30173	0.357913	-1.08413	0.318697	1.38435	0.247122	1.36532	0.15915	1.54134	0.0400455	-0,0494956006710876	0.976173	0.593555	0.213957	0.662585	0.0267278	-0.192305	1	-0.382033	1
AT1G01110	1.05046	0.385304	1.0268	0.426743	-1.08841	0.241949	-1.13421	0.221611	-1.19419	0.106484	0,1983158063922	0.974353	0.207626	0.66714	-0.592283	filtre	0.395366	1	0.172137	1
AT1G01120	-1.52333	0.131715	1.678	0.0193884	1.89055	0.0426356	1.01959	0.375584	-1.18889	0.304004	0,043757645446436	0.984324	0.79699	0.0856758	0.527126	0.0414376	-2.62506	0	-3.49291	0
AT1G01130	1.39971	0.07618	1.00336	0.475539	1.05924	0.137657	1.04448	0.238174	1.20052	0.157073	-0,538789115558953	filtre	0.831634	filtre	1.52016	2.43137e-05	-1.29939	0.0968825	-1.26197	0.034728
AT1G01140	-1.61417	0.076331	1.39272	0.0903429	1.04123	0.0641949	-1.11533	0.204745	-1.69734	0.0393958	-0,255313801995844	0.176946	-0.211384	0.690918	-0.0375936	0.912832	-2.04608	1.91914e-09	-2.08589	0
AT1G01150	1.37551	0.201409	-1.10696	0.0957734	-1.0098	0.196404	-1.00692	0.469658	1.06798	0.333184	-0,526185991409404	filtre	#NAME?	filtre	-0.668731	filtre	#N/A	#N/A	#N/A	#N/A
AT1G01160	-1.61613	0.124195	1.0272	0.423037	-1.53113	0.484718	1.04796	0.363721	-1.21287	0.198381	-0,149377357521185	0.723849	-0.0672961	0.875733	0.0639636	0.796769	-0.79671	1	-0.62419	1
AT1G01170	-1.14806	0.327952	1.25038	0.0103298	-1.3659	0.355464	-1.02224	0.470675	-1.13775	0.382923	-0,0367524900929948	0.998623	-0.238173	0.730642	-0.333335	0.276524	-2.52771	0	-2.07896	0
AT1G01180	-1.08258	0.0439985	-1.12318	0.0439142	-1.16317	0.174026	-1.08636	0.142872	1.26044	0.0603874	-0,0569877755494587	0.997784	1.07637	0.00164716	0.664259	0.00663945	1.35482	0.0336346	0.276004	1
AT1G01190	-1.0788	0.33112	1.06287	0.274564	1.05007	0.207365	-1.12577	0.0892938	1.0125	0.467905	-0,673428663957914	filtre	#NAME?	filtre	-0.840711	filtre	#N/A	#N/A	#N/A	#N/A
AT1G01200	1.35691	0.114067	-1.10654	0.201209	1.03838	0.14644	-1.00992	0.452067	1.07778	0.377023	0,288870621536963	filtre	-2.06208	filtre	-1.53857	filtre	-1.97402	1.48164e-08	-1.33517	0.00724853
AT1G01210	1.25093	0.161727	-1.02274	0.339334	-1.0511	0.0100621	1.08577	0.206296	1.54832	0.0729982	0,128181120829277	0.910592	0.0231773	0.950012	0.317169	0.258775	-0.217499	1	-0.472847	1
AT1G01220	-1.27035	0.116775	1.09844	0.210582	-1.25002	0.444436	-1.23177	0.244555	-1.47272	0.0917918	0,0716244981354118	0.963583	-0.371639	0.374374	-0.32018	0.189952	-1.16184	1	-0.632427	1
AT1G01225	1.0851	0.182149	1.11916	0.18131	1.0207	0.0839281	1.03888	0.319247	1.09211	0.100112	0,101493057610446	0.987338	-0.570301	0.35709	-0.959095	0.0145948	#N/A	#N/A	#N/A	#N/A
AT1G01230	-1.42276	0.248833	1.25688	0.0646891	1.1904	0.249321	1.21718	0.0655841	1.39342	0.17938	-0,0200449763253372	0.994423	0.38509	0.36997	0.269615	0.271849	0.744968	1	0.606364	1
AT1G01240	-1.38924	0.164741	1.36233	0.00376723	-1.37905	0.483216	-1.04933	0.253402	1.02906	0.37588	0,0181875989216214	0.997784	-0.51663	0.249932	-0.705434	0.0251311	#N/A	#N/A	#N/A	#N/A
AT1G01250	1.36586	0.108024	1.08751	0.174486	1.09233	0.0869388	1.02308	0.38066	1.01971	0.351725	0,663483593622016	0.0331042	-0.785305	0.23134	-1.56321	5.33144e-06	-4.64612	0	-4.45262	0
AT1G01260	-1.66603	0.0782482	1.03907	0.211206	1.3024	0.0410382	-1.25987	0.205627	-1.55466	0.140525	-0,324139139311233	0.73169	1.59262	5.69728e-05	1.6821	1.05351e-07	0.731062	1	0.527373	1
AT1G01280	1.63183	0.107103	1.02327	0.238956	1.34246	0.25544	1.27356	0.0350993	1.28345	0.0833329	#VALUE!	NoExp	NoExp	NoExp	NoExp	NoExp	#N/A	#N/A	#N/A	#N/A
AT1G01290	-1.1881	0.234483	1.24416	0.131333	-1.16152	0.46393	1.19219	0.0916063	1.0225	0.447768	0,120544635222236	0.891102	-0.261639	0.560652	-0.100146	0.701048	-0.199772	1	-0.486196	1
AT1G01300	-1.35273	0.115634	-1.60987	0.10612	-1.34121	0.354507	-1.83498	0.0512376	-1.57929	0.125892	-0,103237585848918	0.986716	-0.619218	0.251657	-0.601232	0.107974	#N/A	#N/A	#N/A	#N/A
AT1G01310	2.70852	0.104048	-1.05229	0.289446	1.34852	0.225285	1.35659	0.120299	1.55612	0.216018	-0,291350919652903	filtre	-1.50772	filtre	-0.434322	filtre	#N/A	#N/A	#N/A	#N/A
AT1G01320	-1.12618	0.381257	-1.15731	0.0992709	-1.15714	0.284274	-1.10492	0.38972	-2.67673	0.0312456	-0,110300605264965	0.888325	-0.781949	0.156717	-0.709402	0.043765	-2.18019	3.25278e-11	-2.38243	0
AT1G01340	-1.944	0.021441	-1.57268	0.0327625	-1.11183	0.0627777	-1.2371	0.19198	1.00876	0.488481	0,0540002925252153	0.710227	2.7436	5.87981e-08	2.6341	1.08642e-17	2.07148	9.27041e-10	2.66534	0
AT1G01350	3.36019	0.087959	-1.02278	0.44338	1.66419	0.22643	1.58019	0.104709	1.31906	0.164425	0,0829782464888228	0.971896	0.54952	0.161234	0.487627	0.039322	0.497296	1	0.651407	1
AT1G01360	1.66205	0.121102	1.10805	0.0702796	1.28583	0.309613	1.08214	0.111442	1.3933	0.135134	-0,061224550007353	0.978948	-0.426098	0.301584	-0.48146	0.0598153	-1.26117	0.196194	-1.42146	0.00102779
AT1G01370	1.12701	0.259232	-1.09052	0.179858	-1.01405	0.109371	-1.07589	0.212035	1.10742	0.0995027	0,474897219041263	filtre	0.581378	filtre	0.626394	filtre	0.622528	1	0.336799	1
AT1G01380	1.02294	0.259921	-1.03844	0.215617	-1.1343	0.00627445	-1.03125	0.279556	-1.08007	0.0576775	-0,447071012263893	filtre	-2.12008	filtre	-2.40255	filtre	-1.32375	0.0611761	-1.03755	1
AT1G01390	1.09972	0.164774	-1.00158	0.485405	1.12757	0.0778852	-1.00371	0.484686	1.06009	0.306908	0,300324027393939	0.726736	-0.224045	0.689691	-0.722271	0.0351549	-2.05747	1.38243e-09	-1.80486	4.31005e-08
AT1G01400	1.48369	0.0668143	1.08825	0.138057	1.21375	0.263724	1.17576	0.0405138	1.12274	0.0222806	-0,630598114531007	filtre	2.87597	filtre	3.40857	filtre	#N/A	#N/A	#N/A	#N/A
AT1G01410	1.62016	0.0959721	1.06864	0.153075	1.13932	0.244846	1.16894	0.0367504	1.28555	0.121266	#VALUE!	NoExp	NoExp	NoExp	NoExp	NoExp	#N/A	#N/A	#N/A	#N/A
AT1G01420	1.0893	0.180929	-1.14413	0.103658	1.05712	0.328127	1.21908	0.0443207	-1.06059	0.193658	0,564603886879358	0.00923246	-1.04595	0.020886	-1.27074	0.000320904	-3.27066	0	-3.05342	0
AT1G01430	-1.09647	0.338598	1.21967	0.0556731	-1.45459	0.128761	-1.3529	0.15701	-1.74893	0.122722	-0,0201087958588933	0.980213	-1.22688	0.00339817	-1.50691	1.95299e-08	-3.5983	0	-3.56889	0
AT1G01440	-1.21408	0.0516451	-1.16536	0.149699	-1.14999	0.125149	-1.40575	0.159455	-1.31834	0.208946	-0,0024852495513116	0.998623	0.783161	0.144052	0.512364	0.0340254	1.19846	0.598504	0.931647	1
AT1G01450	-1.21143	0.162141	-1.14316	0.12748	-1.35871	0.492693	-1.26684	0.19112	-1.09052	0.173034	#VALUE!	NoExp	NoExp	NoExp	Inf	filtre	#N/A	#N/A	#N/A	#N/A
AT1G01460	1.0036	0.484748	-1.00387	0.413595	-1.00811	0.282119	-1.06637	0.0892145	-1.05814	0.107809	#VALUE!	NoExp	Inf	filtre	Inf	filtre	#N/A	#N/A	#N/A	#N/A
AT1G01470	-1.3511	0.157791	-1.08815	0.329452	1.7479	0.0607367	-1.47706	0.0575797	1.0541	0.345296	-0,192146093779374	0.55948	0.418858	0.410607	0.311879	0.268536	-1.04535	1	-0.99697	1
AT1G01480	-1.69884	0.000328361	-1.35388	0.00420185	-1.3614	0.0586714	-1.52729	0.00652084	-1.2624	0.260237	1,65475437723081	filtre	10.8403	9.79492e-60	9.05158	1.65972e-118	4.45805	0	5.02477	0
AT1G01490	-1.23971	0.158282	1.11249	0.361304	-1.12902	0.370946	1.39854	0.0131029	1.12821	0.382519	-0,223486822136193	0.467446	0.99548	0.0318217	1.03168	0.000457761	#N/A	#N/A	#N/A	#N/A
AT1G01500	-1.45442	0.13758	-1.08643	0.10244	-1.02465	0.186248	1.02995	0.446039	-1.46869	0.13321	0,0332158737250257	0.987338	0.304148	0.448801	0.35486	0.177484	#N/A	#N/A	#N/A	#N/A
AT1G01510	-1.77406	0.14173	-1.01693	0.457752	-1.11012	0.245047	-1.11727	0.33213	-1.45306	0.0793401	-0,00804270712486614	0.997568	-0.6616	0.0837274	-0.629786	0.00755175	-0.444031	1	-0.612316	1
AT1G01520	1.11211	0.0939145	-1.00643	0.468227	1.12059	0.33632	1.04998	0.266529	1.03722	0.290191	-0,172910564085056	filtre	-0.924771	filtre	-0.403267	filtre	#N/A	#N/A	#N/A	#N/A
AT1G01530	1.78216	0.151077	1.03468	0.379984	1.06223	0.243305	-1.01533	0.425369	1.26901	0.213759	0,354052747504352	filtre	-3.32911	filtre	-0.31415	filtre	#N/A	#N/A	#N/A	#N/A
AT1G01540	-1.22458	0.113342	1.03141	0.347994	-1.13989	0.243165	-1.41252	0.0570035	-1.53901	0.00271592	-0,184025945129189	0.387391	-0.583162	0.228967	-0.88675	0.00611428	-0.997509	1	-0.909463	1
AT1G01550	-2.32787	0.0731781	-1.30592	0.0549604	1.70749	0.0640042	1.02815	0.383538	1.2674	0.219818	0,000824683986577028	0.997568	1.17794	0.0246734	0.964063	0.00182979	1.74793	5.66204e-06	1.59386	1.46771e-05
AT1G01560	-1.75367	0.014404	-1.41181	0.0323405	1.11555	0.0617256	-1.5289	0.0123971	-1.31621	0.147812	0,395643764435899	0.134268	4.7272	4.9483e-10	4.20932	5.76213e-17	3.54863	0	3.45737	0
AT1G01570	1.31408	0.132353	-1.18274	0.062194	-1.03483	0.185416	-1.1575	0.0640891	-1.00218	0.489501	0,11782189477698	filtre	-0.40633	filtre	-1.28727	filtre	-0.13878	1	-0.281992	1
AT1G01580	-1.10257	0.26006	1.1187	0.21291	-1.05269	0.244025	-1.13731	0.167543	-1.23149	0.0498314	0,549336873685645	filtre	-1.37756	filtre	-0.511492	filtre	#N/A	#N/A	#N/A	#N/A
AT1G01590	-1.01291	0.441321	-1.28041	0.000567959	-1.18208	0.0511461	-1.13563	0.0387076	-1.17228	0.00706969	0,32111145696378	filtre	-1.02854	filtre	-0.680905	filtre	#N/A	#N/A	#N/A	#N/A
AT1G01600	1.11229	0.255923	-1.14744	0.261439	1.32109	0.0972349	-1.20316	0.160333	1.14391	0.282505	0,725193956742755	filtre	0.260839	filtre	-0.639617	filtre	-2.64598	0	-1.99263	1.30115e-10
AT1G01610	-1.42702	0.172651	-1.08029	0.368287	-1.45846	0.140203	-1.17764	0.202356	-1.07178	0.334013	0,218645039136459	0.288826	-1.30688	0.000336472	-1.81483	1.19695e-15	-2.18377	3.25278e-11	-3.00754	0
AT1G01620	-1.0349	0.280837	-1.00939	0.441433	-1.15564	0.0791144	-1.02432	0.364517	-1.12151	0.147924	-0,338963876247796	0.0422343	-1.07632	0.135601	-2.00073	2.23596e-06	-1.68116	2.87028e-05	-1.86082	8.16469e-09
AT1G01630	-1.91394	0.0828381	-1.09776	0.248204	-1.23318	0.208943	-1.51845	0.0175356	-1.4146	0.122208	0,111588772574547	0.76783	-0.268038	0.66471	-0.479172	0.0579365	-0.886951	1	-1.54597	5.00441e-05
AT1G01640	1.21835	0.13895	-1.018	0.233078	1.03843	0.226883	1.0426	0.0396073	1.03202	0.295999	0,0719572557632956	0.987338	-0.373039	0.418894	-0.617469	0.0725506	0.51446	1	0.145863	1
AT1G01650	-1.46181	0.263053	1.01711	0.464865	1.53227	0.179878	1.22041	0.213241	1.29027	0.185322	-0,0632006875847561	0.974353	0.373	0.417489	0.307448	0.249017	-0.267785	1	0.807104	1
AT1G01660	1.18481	0.225322	-1.0507	0.130155	-1.00516	0.390715	-1.15573	0.13196	-1.0685	0.0594106	-0,210529333730813	0.902226	-0.255115	0.664511	-0.0200569	0.966666	#N/A	#N/A	#N/A	#N/A
AT1G01670	1.20279	0.141971	1.0242	0.383536	-1.04055	0.195854	1.08273	0.248235	1.13526	0.334142	-0,133027465174989	0.933735	-0.441304	0.373787	-0.15955	0.675574	0.829371	1	0.693073	1
AT1G01680	3.04809	0.112113	1.03871	0.439952	1.56715	0.23572	1.39229	0.137346	1.85996	0.160261	-0,356729449643952	0.793936	3.2582	1.62116e-05	4.01755	2.77112e-17	5.73373	0	5.37751	0
AT1G01690	1.09903	0.20896	1.01711	0.361695	1.08706	0.428117	-1.00405	0.457507	1.03461	0.280291	-0,052487462693621	0.987338	-0.935028	0.125601	-0.398279	0.349114	0.776135	1	0.311273	1
AT1G01700	1.04646	0.266557	-1.03567	0.238493	-1.02683	0.231275	-1.07844	0.0761909	-1.01141	0.41688	-0,427817933333139	0.149173	-0.642364	0.177898	-0.484419	0.164822	#N/A	#N/A	#N/A	#N/A
AT1G01710	-1.08952	0.321309	1.07995	0.253456	-1.05605	0.29093	-1.1272	0.0529617	-1.12691	0.0622845	-0,0421530960901253	0.986359	0.0430695	0.90588	-0.0113175	0.997791	#N/A	#N/A	#N/A	#N/A
AT1G01720	-1.94863	0.0653569	-1.23968	0.0813948	1.29542	0.0850234	1.27526	0.062216	1.41945	0.169245	0,0608206423291375	0.994423	2.13903	3.61127e-08	2.30523	2.43075e-14	1.48522	0.00237325	1.54067	5.71955e-05
AT1G01725	-1.26537	0.109346	1.00006	0.499702	-1.22516	0.432545	1.01351	0.48172	1.02931	0.459036	-0,00736962670355848	0.994243	-0.101361	0.852721	-0.0692752	0.930202	-0.66624	1	-0.163372	1
AT1G01730	1.21477	0.206648	-1.23454	0.031768	1.00202	0.284961	1.06588	0.271225	1.2869	0.175036	0,0890595440995865	0.919894	0.991058	0.00525702	0.936669	3.44617e-05	1.42626	0.00809621	1.45691	0.000445451
AT1G01740	-1.15374	0.100434	-1.04504	0.329143	-1.27332	0.463116	-1.10454	0.236254	-1.18896	0.0864866	-0,0551445343003402	0.987338	0.375374	0.415337	0.705824	0.0191724	-0.922414	1	-1.21469	0.0914378
AT1G01750	-1.06188	0.168767	1.01739	0.405782	-1.11457	0.026357	-1.07345	0.279323	-1.07626	0.221831	0,537785551757577	filtre	0.766735	filtre	0.481737	filtre	#N/A	#N/A	#N/A	#N/A
AT1G01760	1.3668	0.131301	-1.07253	0.233533	-1.05296	0.154662	-1.06599	0.16781	-1.02819	0.470462	0,100485387310106	0.984221	-1.34603	0.00506581	-1.33598	0.000312615	#N/A	#N/A	#N/A	#N/A
AT1G01770	-1.77609	0.100984	-1.04972	0.364558	-1.80463	0.480472	-1.28223	0.18994	-1.70142	0.0740035	-0,0572600450479266	0.971505	-0.941857	0.0175232	-0.889556	0.00117156	-1.68164	2.83749e-05	-1.92744	1.05718e-09
AT1G01780	1.38978	0.273177	1.26162	0.236476	-1.25375	0.115903	1.03335	0.463596	1.02797	0.475515	-0,0717129001528862	0.970131	-0.407491	0.43813	-0.27528	0.403527	-1.66149	4.57656e-05	-1.51203	0.000116809
AT1G01790	-1.3565	0.126355	-1.32329	0.0227523	1.202	0.132144	-2.04575	0.00885661	-1.33418	0.0681166	-0,00872607212230153	0.995171	-0.763574	0.0695612	-0.886115	0.00199118	-1.48399	0.00243555	-0.823658	1
AT1G01800	-1.50596	0.148867	1.25207	0.146364	-1.18543	0.406697	1.27292	0.181589	1.18583	0.186932	0,0293916776746161	0.987338	-0.0568915	0.90908	-0.115428	0.66144	-0.868473	1	-0.960687	1
AT1G01810	1.48362	0.0795583	1.23602	0.133101	1.03535	0.12241	1.03703	0.0329039	-1.07786	0.0173123	-0,369162578588853	filtre	0.628925	filtre	0.993507	filtre	#N/A	#N/A	#N/A	#N/A
AT1G01820	-1.3276	0.234939	1.08661	0.330464	-1.03256	0.416355	1.3738	0.0553707	1.14907	0.299043	-0,0428603498824479	0.986352	0.967621	0.032192	0.979362	0.000546479	#N/A	#N/A	#N/A	#N/A
AT1G01830	-1.45635	0.0502978	-1.29356	0.0420532	-1.4415	0.245572	-1.58902	0.0165177	-1.4213	0.0497012	0,299120916113891	0.125089	-0.839399	0.0626845	-0.706689	0.0156058	-2.09152	5.0418e-10	-2.08048	0
AT1G01840	1.28821	0.07724	-1.06014	0.322716	-1.05131	0.0777851	-1.06987	0.285114	1.06124	0.378727	0,479494162967928	filtre	-0.295729	filtre	-0.655284	filtre	-0.657354	1	-1.00642	1
AT1G01860	-1.05441	0.394262	1.17389	0.131256	-1.43725	0.078641	-1.15183	0.217126	-1.38942	0.0860651	-0,147872660584827	0.818556	-0.662052	0.146255	-0.745954	0.00275527	-1.92656	5.46792e-08	-2.03475	3.25286e-11
AT1G01880	1.88989	0.0835925	1.0347	0.267203	1.36895	0.272236	1.10377	0.251328	1.39369	0.280027	-0,2569920906015	0.906213	-0.535825	filtre	-0.27157	filtre	#N/A	#N/A	#N/A	#N/A
AT1G01900	1.50938	0.112022	1.0237	0.460579	1.27755	0.411223	-1.19674	0.0541976	1.035	0.43561	0,402757530471678	0.559123	-1.03428	0.0675487	-1.29485	0.000225741	-0.977905	1	-1.43021	0.000837583
AT1G01910	-2.00774	0.0984058	-1.04306	0.420456	-1.28623	0.234715	-1.13541	0.280701	-1.1909	0.275124	0,0188809079026894	0.992387	0.519877	0.217375	0.55663	0.0226156	#N/A	#N/A	#N/A	#N/A
AT1G01920	-1.40267	0.11696	1.11604	0.0370009	-1.44233	0.442504	1.09385	0.196244	-1.66677	0.0929378	-0,146602966750784	0.812639	0.098874	0.846214	0.232325	0.345517	#N/A	#N/A	#N/A	#N/A
AT1G01930	-1.4239	0.14277	-1.06758	0.0533202	1.0101	0.0252643	-1.40795	0.0443552	-1.48338	0.0170745	0,0143357237354753	0.997474	0.0306798	0.936564	0.0227621	0.904751	0.263763	1	-0.0594312	1
AT1G01940	-1.48063	0.129486	1.25358	0.195027	-1.04307	0.271166	1.02582	0.395654	1.14853	0.24823	0,17270057425666	0.926506	1.53539	0.000106733	1.67886	2.35619e-11	#N/A	#N/A	#N/A	#N/A
AT1G01950	-1.17562	0.067761	1.06188	0.327669	1.06976	0.0533051	-1.23865	0.139651	-1.13487	0.0612906	-0,0474714871160738	0.986352	-0.341232	0.403916	-0.588133	0.0151392	#N/A	#N/A	#N/A	#N/A
AT1G01960	-1.93816	0.146623	-1.00669	0.402494	-1.29068	0.243062	-1.04529	0.457222	-1.51542	0.250567	0,0291103340007599	0.987338	-0.412307	0.376668	-0.465221	0.0968609	#N/A	#N/A	#N/A	#N/A
AT1G01970	-1.598	0.144324	-1.28736	0.128136	-1.69097	0.47968	-1.41116	0.138263	-1.63777	0.0261754	-0,0543518437314784	0.982074	-0.806337	0.0434205	-0.648572	0.00607146	-2.32085	0	-2.22809	0
AT1G01980	1.39408	0.177366	-1.02881	0.180724	1.08911	0.367028	-1.00156	0.482243	-1.02368	0.224179	#VALUE!	NoExp	NoExp	NoExp	Inf	filtre	#N/A	#N/A	#N/A	#N/A
AT1G01990	-1.2589	0.172281	-1.0133	0.471068	-1.37592	0.394681	-1.02233	0.435484	-1.08656	0.327523	-0,0692452803600261	0.966693	0.597438	0.118283	0.649438	0.00439671	-0.254588	1	-0.420805	1
AT1G02000	-1.26732	0.0815485	-1.11131	0.298633	-1.01663	0.196561	-1.19067	0.0718388	-1.08765	0.413582	-0,141336748876012	0.905233	0.198386	0.689792	0.157328	0.589122	0.778603	1	0.850465	1
AT1G02010	1.35251	0.236343	1.05132	0.236402	-1.02887	0.253566	1.03736	0.397108	-1.17243	0.131564	0,00695719428520111	0.998623	-0.76714	0.0453167	-0.506176	0.044004	#N/A	#N/A	#N/A	#N/A
AT1G02020	-1.08206	0.273881	-1.02042	0.473186	-1.11508	0.497248	-1.04193	0.385532	-1.08336	0.38908	-0,0478101381109776	0.984324	-0.525077	0.18743	-0.532943	0.025465	-0.541842	1	-0.253573	1
AT1G02030	1.41788	0.0946567	1.00685	0.455338	1.19222	0.30504	1.01414	0.369918	1.15548	0.157522	-0,901163058645523	filtre	-0.343697	filtre	1.68297	filtre	0.412009	1	0.422682	1
AT1G02040	1.27453	0.105164	-1.01561	0.434765	1.09086	0.29629	1.22213	0.192807	1.16484	0.191344	#VALUE!	NoExp	Inf	filtre	Inf	filtre	#N/A	#N/A	#N/A	#N/A
AT1G02050	1.27089	0.15776	1.06471	0.292155	-1.00294	0.155988	1.20589	0.157073	1.26635	0.31952	-0,107254393949588	0.976408	-0.0108838	0.989959	-0.148632	0.68004	#N/A	#N/A	#N/A	#N/A
AT1G02060	-1.30881	0.0818347	-1.0328	0.367012	-1.35046	0.451525	-1.25896	0.115141	-1.37901	0.0168634	-0,121873317648284	0.974353	-0.667016	0.183577	-0.67608	0.0536842	#N/A	#N/A	#N/A	#N/A
AT1G02065	1.93697	0.103956	-1.06753	0.357722	1.28799	0.2627	1.00853	0.463893	1.39911	0.140971	#DIV/0!	filtre	NoExp	NoExp	-0.131568	filtre	#N/A	#N/A	#N/A	#N/A
AT1G02070	-1.07329	0.200306	-1.13438	0.0242661	-1.07058	0.0513787	-1.1394	0.129682	-1.03945	0.393898	0,687529207001889	filtre	0.250909	filtre	-3.01708	filtre	#N/A	#N/A	#N/A	#N/A
AT1G02080	-1.70651	0.0719123	-1.02549	0.313995	-1.18995	0.191522	-1.10494	0.28528	-1.31721	0.237423	-0,00518924491703058	0.997568	-0.259162	0.593694	-0.292683	0.33774	0.344249	1	0.637138	1
AT1G02090	-1.52181	0.193458	1.16483	0.257909	1.4019	0.155949	-1.04391	0.396787	1.12116	0.396538	-0,0374797400931368	0.987338	0.401164	0.309393	0.567822	0.011919	0.493533	1	0.617315	1
AT1G02100	-1.18036	0.252295	1.13371	0.250636	-1.04031	0.209963	1.17843	0.106421	1.19062	0.0764043	0,0677040539439544	0.967323	0.412657	0.312194	0.425453	0.0888913	1.00044	1	0.540603	1
AT1G02110	-1.25496	0.183615	-1.37616	0.221878	-1.56084	0.233148	-1.43757	0.0422794	-1.53266	0.0508191	0,0747315567469382	0.986352	-0.56837	0.243712	-0.743024	0.0157193	-2.34565	0	-1.64435	3.87411e-06
AT1G02120	-1.8253	0.143346	-1.44213	0.00330494	-1.39217	0.260317	-1.32765	0.209981	-1.40187	0.26038	0,124915756677028	0.718025	0.222326	0.615209	0.150617	0.603915	1.1562	1	0.977787	1
AT1G02130	-1.10995	0.279031	1.30249	0.103144	-1.1451	0.0363775	-1.02489	0.411503	-1.3068	0.204884	-0,0735792975380366	0.954094	-0.289707	0.487916	-0.137388	0.603294	#N/A	#N/A	#N/A	#N/A
AT1G02140	-1.18449	0.194218	1.27581	0.185995	-1.15493	0.440786	1.22711	0.173834	1.03764	0.402348	0,0542309549170277	0.983099	0.223046	0.643634	0.300673	0.290711	0.0655406	1	-0.688882	1
AT1G02150	-1.53695	0.209096	-1.06016	0.151711	-1.25347	0.481172	-1.19402	0.271604	-1.94341	0.0691491	-0,114159026607723	0.832814	-0.453976	0.322941	-0.523696	0.058106	-1.82239	8.62669e-07	-1.94547	6.0178e-10
AT1G02160	1.63717	0.0959496	1.34787	0.0808949	1.10924	0.183759	1.28496	0.130662	1.13605	0.382038	0,00321299524001997	0.994423	0.15609	0.687083	0.18768	0.416877	-0.950093	1	-0.974102	1
AT1G02170	-1.64905	0.0586688	-1.4144	0.144939	1.25781	0.0116414	-1.2788	0.0676343	-1.18525	0.359569	-0,0345063511392033	0.998623	1.81151	1.20375e-05	1.68421	3.62532e-10	2.19758	1.62639e-11	2.36612	0
AT1G02180	1.11205	0.257671	1.21535	0.0612268	-1.12445	0.00789698	1.06685	0.31204	-1.01676	0.404828	-0,249085519198817	0.820377	-1.18374	filtre	-1.38457	9.22361e-05	-1.52919	0.000921822	-1.5381	6.10047e-05
AT1G02190	1.14073	0.306596	1.0462	0.382391	1.16218	0.00552098	-1.05709	0.329003	-1.11146	0.177043	#NUM!	filtre	-1.03376	filtre	Inf	filtre	#N/A	#N/A	#N/A	#N/A
AT1G02205	-1.66482	0.208075	1.45081	0.285064	-1.00153	0.209926	-1.53135	0.147761	-1.91868	0.0942698	-1,11758524357034	filtre	-1.32115	filtre	-1.44909	filtre	-2.24293	0	-2.99698	0
AT1G02210	-1.0636	0.195198	1.05895	0.257996	-1.04906	0.426584	-1.03043	0.316026	-1.03138	0.309143	#VALUE!	NoExp	NoExp	NoExp	NoExp	NoExp	#N/A	#N/A	#N/A	#N/A
AT1G02220	-1.11934	0.0465311	1.04786	0.297733	-1.13768	0.00073194	-1.00882	0.433655	-1.01489	0.419216	0,550714770941943	0.120483	3.94018	1.10155e-09	3.46364	6.78005e-17	2.20839	1.62639e-11	1.89598	2.79746e-09
AT1G02230	1.10618	0.303812	-1.17711	0.006794	-1.17742	0.146719	1.06639	0.208684	1.11971	0.0981646	1,23078504537449	0.000142518	0.988198	0.0224386	0.659309	0.0158805	2.34727	0	2.40228	0
AT1G02250	1.30673	0.101191	1.03062	0.31244	1.10549	0.267492	1.13955	0.0830578	1.14564	0.16309	-0,632572689223844	filtre	2.70977	filtre	4.2718	filtre	#N/A	#N/A	#N/A	#N/A
AT1G02260	-1.04027	0.365303	-1.18995	0.0622183	-1.20595	0.165743	-1.21969	0.0252824	-1.14623	0.0364272	0,261718442642311	0.149173	-0.265466	0.546843	-0.414349	0.0712631	#N/A	#N/A	#N/A	#N/A
AT1G02270	-1.37189	0.1277	1.2652	0.0250637	1.73357	0.0313965	1.00062	0.498892	-1.30733	0.161192	0,201456234259259	0.528372	0.0483172	0.894144	0.418534	0.184814	1.58065	0.000294848	1.52602	8.25403e-05
AT1G02280	-1.65864	0.150366	1.10536	0.167984	-1.00911	0.244496	-1.2374	0.0906686	-1.65821	0.0144171	-0,0806552941797315	0.984324	-0.593477	0.209739	-0.560795	0.028698	-2.29872	0	-2.43589	0
AT1G02290	-1.32141	0.157439	1.11024	0.0977456	-1.33029	0.481103	-1.08356	0.335279	-1.58411	0.00335772	0,101895424744514	0.935262	-1.00022	0.00798462	-0.996454	0.000162478	-0.40302	1	-0.786292	1
AT1G02300	-1.03748	0.429851	1.31471	0.133221	-1.22259	0.131343	1.09913	0.225473	1.20354	0.039361	0,0132391140760173	0.998623	-0.872335	0.0398982	-0.700366	0.0086976	-1.70938	1.45617e-05	-1.93063	9.59595e-10
AT1G02305	-1.45042	0.127425	1.24448	0.216574	-1.34323	0.499434	1.05805	0.272081	-1.52018	0.0318559	-0,196212010200279	0.380235	-0.622478	0.210931	-0.780983	0.0126068	-1.5315	0.000876457	-1.78264	8.22649e-08
AT1G02310	1.22823	0.0943484	-1.0604	0.166886	1.14396	0.368228	1.06017	0.0718806	1.05543	0.251609	0,285051399935733	filtre	6.94434	filtre	7.31131	filtre	0.463922	1	0.571519	1
AT1G02320	1.48229	0.1301	1.45557	0.215254	1.12254	0.213896	1.16252	0.198942	1.34901	0.201137	#VALUE!	NoExp	NoExp	NoExp	NoExp	NoExp	#N/A	#N/A	#N/A	#N/A
AT1G02330	-1.0707	0.166437	1.04496	0.218192	1.08345	0.114324	-1.03487	0.269114	-1.03609	0.274049	-0,0547365196910335	0.975402	0.366753	0.387847	0.457697	0.0554827	0.460243	1	0.542159	1
AT1G02335	-1.02424	0.462239	1.07538	0.374792	-1.13518	0.298509	-1.06377	0.376598	1.17353	0.217823	-0,462468233251382	filtre	-0.681492	filtre	-1.15329	filtre	-0.28003	1	0.352082	1
AT1G02340	1.15087	0.291286	1.17912	0.105858	1.03089	0.398662	1.24128	0.147742	-1.00032	0.497247	-1,40866576008852	0.00101288	-0.0617498	0.615087	0.626248	0.970212	#N/A	#N/A	#N/A	#N/A
AT1G02350	1.44142	0.114707	1.0912	0.0964692	1.15064	0.275734	1.12932	0.139926	1.30662	0.164316	-0,355396560885821	0.765722	-0.9954	0.0824593	-0.921214	0.0644436	-0.277023	1	-0.78784	1
AT1G02360	-1.46571	0.0135764	-2.06137	0.0115909	4.72426	0.001843	1.08044	0.324296	3.40415	0.00767982	0,40784649033557	0.172338	2.29357	7.49265e-08	1.6589	1.64421e-09	4.5021	0	4.01489	0
AT1G02370	1.17557	0.284525	-1.04864	0.241728	-1.30691	0.12152	-1.00431	0.482003	-1.29092	0.0371582	-0,0652718045776677	0.976408	-0.0580581	0.880156	0.112871	0.655453	-0.423842	1	-0.778373	1
AT1G02380	2.15553	0.107544	1.25691	0.0719617	1.25421	0.220386	1.21573	0.171495	1.81407	0.237782	-0,589473917116463	0.0128238	-0.176919	0.961015	-0.227555	0.812741	#N/A	#N/A	#N/A	#N/A
AT1G02390	-1.85192	0.0289606	1.20542	0.0103187	-1.16605	0.00941285	-1.39234	0.0495319	-1.78941	0.0438206	-0,211402774206213	0.987338	3.25192	3.31042e-09	3.81717	6.62082e-28	0.821062	1	1.14418	0.363401
AT1G02400	-1.9592	0.038744	-1.00671	0.434091	4.60868	0.010617	1.52801	0.00458945	2.02545	0.0896804	0,21424927617397	0.820062	5.2327	5.99939e-37	4.65597	1.60587e-67	2.92729	0	2.69305	0
AT1G02405	-1.14931	0.149672	1.02431	0.321983	-1.03631	0.0173083	-1.1691	0.0895642	-1.09763	0.243708	-0,795151173161122	filtre	3.12067	3.33465e-08	3.82438	filtre	1.0888	1	1.16405	0.248262
AT1G02410	-1.37011	0.205531	1.33161	0.0700241	1.44198	0.141513	1.39536	0.00429288	1.22187	0.0240474	0,135972296874573	0.795829	0.751768	0.0558614	0.700345	0.00179162	0.568563	1	0.61176	1
AT1G02420	1.17745	0.243203	1.05153	0.395114	1.14325	0.41102	1.00225	0.495507	-1.24497	0.265924	0,0709133568467861	0.987338	-0.234147	0.668551	-0.234252	0.509891	#N/A	#N/A	#N/A	#N/A
AT1G02430	-1.42026	0.0130108	-1.10254	0.166922	-1.06516	0.0287178	-1.16443	0.047335	-1.17695	0.1025	0,6838121034267	filtre	0.900961	filtre	1.26383	filtre	3.43126	0	3.67499	0
AT1G02440	1.18313	0.152277	-1.01468	0.393462	1.17525	0.28627	1.04507	0.130699	1.19881	0.177146	1,94001831307036	filtre	-0.399498	filtre	-0.0440688	filtre	2.3611	0	2.48933	0
AT1G02450	1.06122	0.385008	-1.37558	0.0252255	1.01774	0.206705	1.11956	0.308531	1.31927	0.142271	1,98682949734881	4.27789e-14	0.535648	0.142916	-0.398156	0.210512	6.4278	0	6.00544	0
AT1G02460	-1.10403	0.262955	-1.22267	0.0799152	-1.22552	0.395878	1.0559	0.352045	1.2712	0.149061	0,478614244876715	0.180231	-0.18311	0.781727	0.214073	0.351644	0.472399	1	0.110145	1
AT1G02470	-2.18547	0.0337965	-1.16325	0.303583	-3.11537	0.201794	-1.1325	0.329103	-1.51451	0.0963981	-0,0775855475565331	0.997072	1.79414	0.000205295	2.00041	1.05593e-10	0.267341	1	-0.0151276	1
AT1G02475	-1.51702	0.24971	1.28566	0.197842	-1.60564	0.434864	1.25843	0.123142	1.12507	0.0513092	-0,0568963994266424	0.971505	-0.226916	0.646322	-0.214356	0.486987	-1.89366	1.32811e-07	-1.35187	0.00501169
AT1G02490	1.85392	0.108523	-1.0227	0.373193	1.19478	0.213754	1.14072	0.239804	1.19223	0.237663	#NUM!	filtre	0.24626	filtre	Inf	filtre	#N/A	#N/A	#N/A	#N/A
AT1G02500	-1.32786	0.0521403	-1.06881	0.353931	1.06848	0.047368	1.11837	0.149589	-1.09532	0.419064	0,0264766499357951	0.994333	0.903838	0.135601	0.803698	0.034783	2.3803	0	2.16133	0
AT1G02510	1.01489	0.45058	-1.07113	0.0692406	-1.04756	0.34343	-1.0982	0.00820631	-1.08856	0.0249721	#VALUE!	NoExp	NoExp	NoExp	NoExp	NoExp	#N/A	#N/A	#N/A	#N/A
AT1G02520	-2.1312	0.0786042	-1.47143	0.0406996	-6.171	0.00440554	-1.51102	0.0911015	-2.73534	0.0546105	-0,0122072208336534	filtre	6.45523	8.76189e-29	6.02872	1.12809e-41	#N/A	#N/A	#N/A	#N/A
AT1G02530	-1.21852	0.148678	-1.2942	0.157777	-2.19013	0.0148794	-1.13295	0.298649	-1.44949	0.0866046	0,333024089387883	filtre	1.53526	filtre	1.06526	filtre	#N/A	#N/A	#N/A	#N/A
AT1G02540	1.00937	0.427094	-1.00208	0.482305	1.01049	0.232514	-1.06164	0.0902387	-1.05036	0.0667952	#DIV/0!	filtre	Inf	filtre	2.70849	filtre	#N/A	#N/A	#N/A	#N/A
AT1G02550	1.31256	0.109219	1.06212	0.067311	1.15784	0.464505	1.10949	0.0316727	1.02454	0.364405	#VALUE!	NoExp	NoExp	NoExp	NoExp	NoExp	#N/A	#N/A	#N/A	#N/A
AT1G02560	-1.64993	0.134625	-1.02998	0.413139	-1.01032	0.232524	-1.41655	0.016632	-1.27495	0.0750341	-0,159905324050192	0.726736	-0.0983138	0.871501	-0.117945	0.751788	-0.977652	1	-1.04776	1
AT1G02570	1.05709	0.248102	-1.09439	0.0143018	1.09057	0.396069	1.0543	0.294054	-1.00619	0.442794	0,22253740818188	filtre	1.86419	filtre	1.5035	filtre	-0.285768	1	-0.0391593	1
AT1G02580	1.03751	0.36357	1.02964	0.389621	-1.01498	0.279778	1.051	0.324629	1.0959	0.350425	-1,5403806135895	filtre	5.61388	1.03104e-24	6.8811	1.8378e-57	#N/A	#N/A	#N/A	#N/A
AT1G02590	1.554	0.0947761	-1.00888	0.366199	1.11018	0.234336	1.08854	0.018509	1.09365	0.0193083	#VALUE!	NoExp	NoExp	NoExp	NoExp	NoExp	#N/A	#N/A	#N/A	#N/A
AT1G02610	-1.07416	0.168001	1.00026	0.498399	-1.05586	0.408331	-1.04059	0.329235	1.04495	0.377349	-0,693254682969341	0.000499545	-0.621546	0.07188	-0.249435	0.556739	0.60748	1	-0.323805	1
AT1G02620	1.51058	0.135987	-1.0399	0.263215	1.14214	0.22594	1.09307	0.168703	1.39243	0.0385788	-0,644512021270464	filtre	-1.12654	filtre	-0.966383	filtre	-0.0232698	1	-0.31172	1
AT1G02630	-1.14351	0.188915	-1.01718	0.397367	-1.10191	0.466742	-1.03208	0.382325	-1.17337	0.0358428	1,60751093947693	filtre	#NAME?	filtre	#NAME?	filtre	#N/A	#N/A	#N/A	#N/A
AT1G02640	-2.14141	0.0729231	-2.02102	0.0445936	-1.82956	0.340382	-1.39058	0.231124	1.20433	0.201761	-0,0825809727381477	0.391285	-1.31926	0.0289521	-2.59665	0.00304245	#N/A	#N/A	#N/A	#N/A
AT1G02650	1.77736	0.106778	-1.04332	0.311731	1.15459	0.236302	1.07261	0.199042	1.43505	0.078371	-0,505650782770647	0.389459	-0.283899	0.667704	-0.951626	0.0231794	1.50013	0.00172709	1.02467	1
AT1G02660	-1.58756	0.0166719	-1.17287	0.183839	2.18941	0.00831486	-1.09768	0.353913	1.71649	0.0476978	-0,865174574349072	1.38109e-08	0.700164	0.115439	0.931368	0.0169349	1.67895	3.02518e-05	1.58218	1.98616e-05
AT1G02670	1.10787	0.195528	-1.10197	0.174568	1.10942	0.280957	1.02003	0.39416	-1.03298	0.344354	-0,580324537654692	0.89893	0.987844	0.0350517	1.72253	1.79645e-06	#N/A	#N/A	#N/A	#N/A
AT1G02680	-1.24072	0.150815	-1.02659	0.235605	-1.06189	0.301143	-1.02695	0.332508	1.07525	0.380474	-0,019210769684474	0.998167	-0.0648238	0.92073	-0.0459151	0.913029	-0.58622	1	-0.441949	1
AT1G02690	-1.86474	0.0965805	-1.09507	0.279101	-1.4311	0.266454	-1.67043	0.0563173	-1.65619	0.108157	-0,286641150477429	0.76576	-0.250358	0.648251	0.0566761	0.920294	0.425962	1	0.734193	1
AT1G02700	1.19243	0.0735227	1.02889	0.124403	1.07531	0.0215364	1.01974	0.442701	-1.00551	0.472116	-0,265954740843692	filtre	0.328881	filtre	-0.0815049	filtre	#N/A	#N/A	#N/A	#N/A
AT1G02710	1.30475	0.16932	1.35766	0.00892833	-1.05392	0.181361	-1.22871	0.00136064	-1.15721	0.158371	#NUM!	filtre	#NAME?	filtre	Inf	filtre	-0.858625	1	-0.775818	1
AT1G02720	-1.38059	0.0897291	-1.07912	0.183704	-1.51865	0.426889	-1.56032	0.0318174	-1.48242	0.0110115	0,00442928447515126	0.998623	-0.50582	0.248048	-0.661544	0.0168189	-0.181804	1	-0.328088	1
AT1G02730	-1.45011	0.194965	1.08634	0.29763	-1.5043	0.489294	-1.89974	0.0377601	-2.04321	0.00287163	0,220375328752163	0.834931	-0.951925	0.0580467	-1.22707	0.000116166	#N/A	#N/A	#N/A	#N/A
AT1G02740	1.00213	0.484245	1.05442	0.239011	-1.05334	0.156599	1.01436	0.349073	1.17463	0.215313	0,127668505534842	0.92462	0.304218	0.487307	0.244415	0.403206	1.75619	4.61304e-06	1.37627	0.00289995
AT1G02750	-1.69209	0.0945869	1.03758	0.33219	-1.4672	0.331018	-1.13033	0.27031	-1.02408	0.469767	0,0363138849238834	0.987338	0.285247	0.52725	0.351965	0.156619	0.622707	1	0.480235	1
AT1G02770	1.01093	0.416623	1.04273	0.357249	1.06295	0.228994	1.02885	0.194219	-1.03524	0.0542286	-0,00816326616504926	filtre	0.414692	filtre	0.345355	filtre	#N/A	#N/A	#N/A	#N/A
AT1G02780	-1.04196	0.270006	1.08227	0.226264	-1.01127	0.123037	1.03729	0.29304	-1.25581	0.301105	-0,0590209071822972	0.978948	0.496809	0.387339	0.52818	0.130393	#N/A	#N/A	#N/A	#N/A
AT1G02790	1.75004	0.0927089	1.06873	0.226764	1.25445	0.264282	1.14249	0.0732621	1.29374	0.183998	#VALUE!	NoExp	Inf	filtre	Inf	filtre	#N/A	#N/A	#N/A	#N/A
AT1G02800	1.14881	0.193348	1.02032	0.453348	1.10391	0.250554	1.02232	0.449441	-1.05365	0.33026	0,13389304682412	filtre	#NAME?	filtre	-1.2206	filtre	-0.452839	1	-0.124458	1
AT1G02810	1.38938	0.12318	-1.07705	0.0461241	1.03514	0.187717	1.04507	0.320512	1.06395	0.125017	-1,41203718459672	filtre	0.273544	filtre	1.33572	filtre	#N/A	#N/A	#N/A	#N/A
AT1G02813	1.46586	0.0551837	1.02141	0.342286	1.16075	0.209975	1.26481	0.0449309	1.22357	0.155247	#VALUE!	NoExp	NoExp	NoExp	NoExp	NoExp	#N/A	#N/A	#N/A	#N/A
AT1G02816	-1.07972	0.209851	1.14727	0.201712	-1.13377	0.450354	-1.06044	0.248219	1.06284	0.384423	-0,193564839761116	0.66977	0.558509	0.14948	0.244651	0.400557	-0.582019	1	-0.28368	1
AT1G02820	-1.08367	0.165848	-1.18069	0.0892705	1.43419	0.0412594	-1.10625	0.163643	-1.06579	0.271173	0,237538027318291	0.754128	-0.367979	filtre	0.500479	0.164545	-1.36376	0.028249	-1.89499	2.89505e-09
AT1G02830	-1.03116	0.336232	-1.03326	0.310354	-1.07959	0.352248	-1.03899	0.268954	-1.07614	0.121248	#DIV/0!	filtre	Inf	filtre	3.12737	filtre	#N/A	#N/A	#N/A	#N/A
AT1G02840	-1.28137	0.188568	1.10046	0.185024	-1.05019	0.23274	-1.02309	0.407703	1.06937	0.238892	0,0169490694638353	0.997568	0.123024	0.790409	0.204673	0.456725	0.793464	1	0.425467	1
AT1G02850	-2.07007	0.0817819	1.15553	0.315006	-3.2238	0.0851577	1.18863	0.185142	-2.03601	0.0215675	0,370351741618388	0.216873	2.03848	1.12801e-05	2.26668	2.09044e-14	0.112547	1	-0.677142	1
AT1G02860	-1.72387	0.0546205	1.11305	0.203789	1.5698	0.039843	1.21999	0.0157096	1.01545	0.474752	-0,225408283015304	0.481036	-0.0699199	0.899263	-0.473857	0.175052	1.10039	1	0.826642	1
AT1G02870	-1.28387	0.217322	1.08328	0.337932	-1.02771	0.405708	1.06382	0.348341	1.12263	0.253271	-0,0814095326487703	0.984324	0.240548	0.562522	0.369985	0.13316	-0.47215	1	-0.476085	1
AT1G02880	-1.17341	0.205364	-1.04924	0.401701	1.04587	0.134278	-1.03416	0.402432	1.01106	0.476274	0,393106329461509	0.0595571	2.11783	2.80302e-07	1.83968	3.9757e-12	0.506792	1	0.063045	1
AT1G02890	-1.19671	0.129097	-1.12822	0.16711	-1.04261	0.134971	-1.12793	0.310125	-1.17956	0.326732	-0,00443966323194057	0.998623	0.435492	0.394163	0.353541	0.216328	-0.113733	1	0.278002	1
AT1G02900	1.55209	0.121917	1.03501	0.136832	1.23273	0.2468	1.13578	0.0928343	1.45111	0.0516982	-1,12713325482538	filtre	1.79347	0.00120949	2.19371	4.83698e-08	0.565491	1	0.249216	1
AT1G02910	-1.17548	0.177882	-1.16166	0.0569009	1.03519	0.337432	-1.30893	0.0792418	1.00851	0.451877	-0,0559481853272178	0.978948	-0.249324	0.595774	-0.353632	0.17893	-0.824646	1	-0.577605	1
AT1G02920	-1.82142	0.0622651	-1.03526	0.179612	1.66438	0.038039	1.9093	0.00824082	2.33148	0.000679803	0,207456061179081	0.0222668	6.27085	4.54806e-11	5.75801	2.67395e-20	6.10691	0	4.31481	0
AT1G02930	-2.17746	0.0917927	-1.39912	0.0662099	2.14583	0.0510155	1.60777	0.0239944	2.87037	0.00130122	0,0629269937143547	0.573522	5.34968	3.00002e-09	4.93869	2.45984e-16	2.99142	0	2.49317	0
AT1G02940	1.4975	0.083912	1.03064	0.090682	1.16042	0.266934	1.14737	0.0315284	1.34013	0.0321815	-0,0999658888023431	filtre	6.29506	8.73509e-27	5.93353	2.94327e-35	1.20493	0.534798	1.2188	0.0841719
AT1G02950	1.03245	0.404083	1.05191	0.372964	1.04927	0.487928	1.00827	0.479045	1.0174	0.438296	0,259663750150962	0.56655	0.301071	0.545831	-0.306471	0.321119	0.149112	1	0.667122	1
AT1G02960	-1.26818	0.0529403	1.04325	0.22894	-1.19374	0.28748	-1.25058	0.102762	-1.24598	0.0633276	0,0810972734357724	0.929374	-0.35111	0.456807	-0.418369	0.0956947	-0.284157	1	-0.476798	1
AT1G02965	1.38076	0.118032	1.11564	0.210653	1.14758	0.251572	1.08652	0.193796	1.29672	0.153853	1,12728648048735	filtre	#NAME?	filtre	-0.95677	filtre	#N/A	#N/A	#N/A	#N/A
AT1G02970	-1.07961	0.33799	-1.08424	0.255282	-1.01911	0.344409	-1.28576	0.0591664	-1.21303	0.0483343	0,244516868122284	filtre	0.317466	filtre	0.672519	filtre	#N/A	#N/A	#N/A	#N/A
AT1G02980	1.25154	0.0934766	-1.01392	0.405327	1.0773	0.211889	1.06906	0.137736	1.05993	0.189891	-0,841931418681716	filtre	2.30103	filtre	3.17801	filtre	#N/A	#N/A	#N/A	#N/A
AT1G02990	-1.31624	0.0188326	-1.17894	0.119141	1.01247	0.00396411	-1.32266	0.111218	-1.22787	0.0915523	0,0642463202247034	0.970898	0.0970829	0.9124	0.00602255	0.981061	0.477081	1	0.744308	1
AT1G03000	-1.37529	0.151282	-1.02789	0.429666	-1.55209	0.416274	-1.30052	0.17658	-1.5491	0.117642	-0,133817741029399	0.729957	-0.592068	0.145185	-0.580458	0.0166645	#N/A	#N/A	#N/A	#N/A
AT1G03010	-1.07943	0.0539761	-1.0394	0.13537	-1.06393	0.381814	-1.07857	0.0530237	1.13066	0.317788	-0,575910006741197	0.0950733	0.240552	0.795966	-0.157028	0.650964	#N/A	#N/A	#N/A	#N/A
AT1G03020	-1.01148	0.469039	-1.06629	0.192089	-1.0168	0.320045	-1.21769	0.0051524	-1.19624	0.0476133	-0,728720747991977	0.0495882	-0.225356	0.712202	0.000333421	0.986958	0.215685	1	0.508875	1
AT1G03030	1.16854	0.0298875	1.07547	0.172561	1.05523	0.093684	1.12186	0.0329444	1.28006	0.0148531	0,239991317513205	0.316374	0.107475	0.79017	-0.141971	0.690276	#N/A	#N/A	#N/A	#N/A
AT1G03040	-1.47375	0.150666	-1.28814	0.02114	1.08346	0.187983	-1.15832	0.160526	1.32463	0.0120889	0,0384189741971948	0.987338	0.260168	0.560792	0.289174	0.28494	#N/A	#N/A	#N/A	#N/A
AT1G03050	1.10175	0.133516	-1.0285	0.177698	1.08551	0.460311	-1.02856	0.327256	1.02913	0.0609568	#VALUE!	NoExp	Inf	filtre	Inf	filtre	#N/A	#N/A	#N/A	#N/A
AT1G03055	1.08427	0.240095	1.29238	0.0294856	1.05457	0.102372	1.10632	0.0912434	-1.01594	0.43876	-0,122026753998064	filtre	1.52356	0.00100498	2.01458	5.65197e-10	-0.603693	1	-0.577191	1
AT1G03060	-1.8299	0.0377032	-1.33384	0.0805364	1.09606	0.0423908	-1.60887	0.071049	-1.22007	0.383138	0,0750708096038474	0.947648	0.904711	0.114445	0.627755	0.0196038	1.86117	3.14332e-07	1.73099	3.59133e-07
AT1G03070	1.19939	0.1992	1.39343	0.0195384	1.06783	0.420146	1.5406	0.00336502	-1.011	0.44535	0,628223708689034	filtre	0.200309	filtre	-0.0349637	filtre	0.27334	1	0.479438	1
AT1G03080	-2.07327	0.0475971	-1.32345	0.127672	1.001	0.0303481	-1.43406	0.0653042	-1.73508	0.0622846	-0,104505261569408	0.97406	1.08859	0.0150814	0.849601	0.00385336	#N/A	#N/A	#N/A	#N/A
AT1G03090	-1.69617	0.0835175	-1.03762	0.365584	-1.66608	0.399326	1.31044	0.105024	1.17038	0.172094	-0,699465310003084	7.77165e-08	-0.590812	0.870553	-1.23386	0.441052	-1.55335	0.000542233	-1.5295	7.56807e-05
AT1G03100	-1.23337	0.0238147	1.1418	0.0257256	-1.12674	0.107711	-1.10676	0.228938	-1.35477	0.000493806	0,0289504126291699	0.998623	0.0678731	0.90651	0.0182891	0.972551	-0.693736	1	-0.60419	1
AT1G03103	1.1772	0.0611898	1.07546	0.00110427	1.12008	0.406574	1.09201	0.117106	1.20333	0.203091	#VALUE!	NoExp	NoExp	NoExp	NoExp	NoExp	#N/A	#N/A	#N/A	#N/A
AT1G03106	1.06859	0.304403	-1.02902	0.0728278	-1.00729	0.317345	-1.02869	0.094272	1.09798	0.18934	-1,64156515327944	filtre	1.7225	filtre	4.82036	filtre	#N/A	#N/A	#N/A	#N/A
AT1G03110	-1.53899	0.0974367	-1.00926	0.478855	-1.39424	0.38976	-1.24381	0.12837	-1.27497	0.231144	-0,0426747481572373	0.998623	0.613569	0.183703	0.749348	0.0118809	#N/A	#N/A	#N/A	#N/A
AT1G03120	2.33542	0.103741	1.01406	0.409889	1.42479	0.236789	1.28348	0.133908	1.43967	0.234069	0,142472030233426	filtre	0.0673769	filtre	-0.707939	filtre	0.0474492	1	-0.270896	1
AT1G03130	1.01917	0.331708	1.11287	0.00981898	-1.08966	0.0551957	1.06869	0.0247981	1.00276	0.489103	-0,00875527420118585	0.998623	-0.73906	0.272802	-0.978204	0.0152654	-1.70673	1.55253e-05	-1.72991	3.70241e-07
AT1G03140	-1.18	0.205722	1.08847	0.294549	-1.06448	0.44228	-1.14656	0.270957	1.04997	0.449202	-0,0474041747518309	0.984324	0.069366	0.876849	-0.0258469	0.915904	0.533982	1	0.429337	1
AT1G03150	-1.16838	0.271211	1.1815	0.180089	-1.06954	0.380137	1.00224	0.494709	1.16981	0.292522	0,0157609978783892	0.984324	-0.366811	0.547061	-0.28088	0.357674	#N/A	#N/A	#N/A	#N/A
AT1G03160	-1.61041	0.168844	-1.05808	0.252622	-1.474	0.371764	-1.18267	0.256954	-1.64014	0.0225747	-0,0137466536515581	0.995171	-0.693376	0.0995529	-0.677705	0.0111301	-1.98374	1.13034e-08	-1.61454	8.54563e-06
AT1G03170	1.31643	0.150467	-1.08014	0.263761	1.07718	0.243759	1.08502	0.259452	1.09989	0.330604	-0,194958546008302	filtre	-0.0140766	filtre	0.122935	filtre	#N/A	#N/A	#N/A	#N/A
AT1G03180	1.19597	0.0540492	1.0715	0.0383455	-1.04742	0.0508327	1.06967	0.0611643	-1.05713	0.242186	0,16641162845096	0.961001	-0.640371	filtre	-0.0698503	0.88821	#N/A	#N/A	#N/A	#N/A
AT1G03190	-1.88691	0.0918119	1.02357	0.351212	-1.61669	0.305412	-1.21469	0.292774	-1.60159	0.0544991	-0,0486528951478095	0.987338	-0.328029	0.448941	-0.242483	0.364777	0.213375	1	-0.0390686	1
AT1G03200	-1.19241	0.00514946	-1.04441	0.121267	-1.1169	0.0781774	-1.0743	0.0279274	-1.12437	0.0272866	0,258237818412119	0.721238	-0.58508	0.264397	-0.823065	0.0185482	#N/A	#N/A	#N/A	#N/A
AT1G03210	-1.30073	0.115555	-1.36457	0.0416247	-1.1805	0.32723	-1.07673	0.224888	1.39509	0.091744	0,401207503413294	0.0301202	0.0896773	0.485765	0.0274198	0.556667	0.376368	1	-0.372364	1
AT1G03220	-1.64752	0.0606422	-1.10024	0.36514	1.4688	0.0141574	1.33696	0.0969382	-1.09293	0.446382	0,0352419914912361	0.97406	5.83961	9.83136e-24	5.21933	2.75473e-55	2.32379	0	1.29857	0.0160313
AT1G03230	-1.60481	0.109822	-1.52212	0.0870083	1.45321	0.0549638	1.07654	0.35308	1.31614	0.182968	0,401193183564394	0.130757	2.61654	1.58739e-11	1.56476	2.42278e-11	1.0232	1	0.0145133	1
AT1G03240	1.00188	0.472883	1.10792	0.0151207	-1.01985	0.292559	1.07087	0.175213	1.03352	0.244422	-0,021698918377142	filtre	-1.92682	filtre	-1.3529	filtre	#N/A	#N/A	#N/A	#N/A
AT1G03250	-1.09487	0.238877	-1.22386	0.0563219	1.22029	0.0583866	-1.04021	0.300289	1.27092	0.155006	0,0201577714925771	0.994126	0.958101	0.0120131	0.948725	2.88008e-05	0.604028	1	0.495161	1
AT1G03260	-1.26339	0.214047	-1.21974	0.0375772	-1.18226	0.31635	-1.13877	0.281791	-1.07407	0.0978234	0,0433303810244524	0.987338	0.372166	0.380805	0.403596	0.108563	0.592249	1	0.984573	1
AT1G03270	-1.04398	0.381094	1.0573	0.327959	-1.13412	0.223071	-1.12105	0.127998	-1.19675	0.0692599	-0,290067863459418	0.673223	-1.17771	0.0334343	-1.16315	0.000631125	-1.57847	0.000309664	-1.70749	6.92567e-07
AT1G03280	-1.98815	0.0933541	1.02892	0.407743	-1.24431	0.221057	-1.18622	0.182428	-1.57067	0.0378119	0,0432221573158547	0.985615	0.087109	0.866472	0.0653281	0.811938	#N/A	#N/A	#N/A	#N/A
AT1G03290	-1.96055	0.035193	-1.27854	0.00733339	-1.20355	0.111117	-1.29809	0.0102409	-1.5386	0.0610001	0,215017946862102	0.52566	0.0756738	0.737439	0.127274	0.544496	1.47785	0.00277378	1.66214	2.39975e-06
AT1G03300	-1.17982	0.0263459	1.12897	0.0108152	-1.23378	0.105986	-1.17825	0.10322	-1.17791	0.0870207	-0,142054718367146	0.974353	-1.03199	0.0482584	-1.07032	0.000204401	-0.726484	1	-1.26048	0.0358258
AT1G03310	-1.71974	0.130379	1.24354	0.10306	-1.18587	0.247354	-1.36329	0.14422	-1.71246	0.0144044	-0,0235972510122584	0.995171	-0.877259	0.0481855	-0.824231	0.00426665	-1.24208	0.277037	-1.19942	0.124078
AT1G03320	1.1832	0.19195	-1.07694	0.198568	1.03588	0.412092	-1.02613	0.311764	-1.01779	0.361352	-0,301333394807589	filtre	-0.861045	filtre	-2.00344	filtre	-0.168002	1	-0.404933	1
AT1G03330	-1.47835	0.170672	-1.0005	0.497454	-1.33456	0.43461	-1.15742	0.149621	-1.11453	0.391356	-0,105483492850506	0.879476	0.155577	0.72297	0.180955	0.504227	#N/A	#N/A	#N/A	#N/A
AT1G03340	-1.01254	0.457925	1.23787	0.114232	-1.0689	0.00544035	1.17461	0.012249	1.32759	0.319784	0,259021831116808	0.833133	-0.475233	0.39021	-0.401814	0.340286	0.368586	1	-0.193566	1
AT1G03350	-2.22414	0.0247462	-1.06407	0.235148	1.14566	0.042763	-1.42947	0.00913836	-2.06137	0.0836012	0,00541346982068701	0.999475	0.539354	0.191822	0.335423	0.16609	1.07125	1	0.918068	1
AT1G03360	-1.63789	0.0225604	1.0778	0.256261	-1.40466	0.331801	-1.21207	0.0725351	-1.21679	0.138361	-0,0281071668281792	0.997468	0.378129	0.424121	0.568223	0.0498969	#N/A	#N/A	#N/A	#N/A
AT1G03370	-1.30171	0.0392949	-1.15031	0.226096	1.37157	0.0095552	-1.13511	0.193445	1.01525	0.441787	0,27600701010513	0.137605	1.82069	6.37621e-05	1.41547	9.19457e-08	3.62269	0	3.36028	0
AT1G03380	-1.92206	0.0907661	-1.08204	0.164325	-1.49406	0.239722	-1.19293	0.258383	-1.75424	0.180914	0,0694442575308272	0.971172	-0.329739	0.446594	-0.411366	0.115283	#N/A	#N/A	#N/A	#N/A
AT1G03390	1.32471	0.098098	1.00981	0.323885	1.11197	0.240883	1.06486	0.0530293	1.27159	0.210872	#NUM!	filtre	#NAME?	filtre	NoExp	NoExp	#N/A	#N/A	#N/A	#N/A
AT1G03400	-1.11818	0.338522	-1.26607	0.0166371	-1.05075	0.193075	-1.2442	0.0748884	-1.06791	0.376542	0,163059995591531	0.495425	-0.243598	0.852164	-0.388067	0.136556	1.25615	0.214935	0.661647	1
AT1G03410	-1.15207	0.227737	1.13939	0.17883	-1.14439	0.464452	-1.23531	0.176683	-1.20919	0.271434	0,210215237483151	0.394999	-0.41118	0.318852	-0.279808	0.26263	-0.0469742	1	-0.334415	1
AT1G03420	-1.33826	0.0185011	-2.36442	0.0332114	-1.57521	0.126272	-2.97822	0.000396631	-1.58787	0.0767878	0,0404825312749014	0.987338	-0.549583	0.152562	-0.699588	0.00366943	-1.14747	1	-1.59827	1.3086e-05
AT1G03430	1.02719	0.437398	-1.02794	0.404984	1.44024	0.146356	1.16592	0.0690651	1.57644	0.00394823	0,321937310196198	0.157701	0.594371	0.12275	0.368822	0.103069	#N/A	#N/A	#N/A	#N/A
AT1G03440	-1.73646	0.0690218	1.05808	0.310444	-2.60668	0.200714	-1.69051	0.0296593	-1.90058	0.00953379	0,130297428060079	0.805905	-1.04717	0.0174832	-1.12369	4.6007e-05	-0.663846	1	-0.71909	1
AT1G03445	1.05958	0.294351	1.00028	0.498087	-1.00829	0.273651	1.02666	0.345816	-1.03739	0.19147	#VALUE!	NoExp	Inf	filtre	Inf	filtre	-0.464584	1	-0.0369265	1
AT1G03457	-1.07864	0.138098	1.21743	0.0309497	-1.07671	0.215395	-1.21866	0.0735903	-1.22715	0.0380561	0,292319460755295	0.728731	-1.14721	0.021716	-2.12491	4.28838e-10	#N/A	#N/A	#N/A	#N/A
AT1G03470	-1.04308	0.316082	1.20919	0.10424	-1.10919	0.123016	1.02599	0.350929	-1.10557	0.142236	0,050713585093969	0.987338	-0.718804	0.29694	-1.09187	0.00952851	0.204472	1	-0.234703	1
AT1G03475	1.02638	0.450568	1.14005	0.22255	1.02644	0.359854	-1.0862	0.184977	-1.02999	0.419594	-0,00126646077630884	0.994423	-0.234521	0.681448	-0.185889	0.636211	-1.18035	0.818041	-1.4329	0.000786362
AT1G03490	1.47358	0.124637	-1.07525	0.14782	1.07136	0.220681	-1.03963	0.179762	1.1194	0.28747	#DIV/0!	filtre	Inf	filtre	#NAME?	filtre	#N/A	#N/A	#N/A	#N/A
AT1G03495	-1.14992	0.347645	1.44459	0.011108	-1.17477	0.461402	1.31341	0.0405205	-1.16623	0.319891	0,994504614729855	filtre	3.73505	filtre	3.04023	4.22402e-13	1.13127	1	1.20797	0.104636
AT1G03510	1.04033	0.362102	1.10744	0.125864	-1.04562	0.0994642	-1.04068	0.300356	-1.08751	0.309002	-0,158204069618719	0.961001	0.0977044	0.904794	0.16033	0.670291	#N/A	#N/A	#N/A	#N/A
AT1G03520	-1.06885	0.288971	1.05141	0.391688	-1.11324	0.323581	-1.04071	0.373864	1.13965	0.249316	-0,281784274354094	0.187658	-0.836425	0.0925127	-1.0266	0.000812802	#N/A	#N/A	#N/A	#N/A
AT1G03530	-2.21332	0.1051	-1.05606	0.140823	-1.79146	0.404282	-1.18975	0.316705	-2.83546	0.0671966	0,0698807896824076	0.975753	0.30893	0.457403	0.383158	0.161759	0.195146	1	-0.0376671	1
AT1G03540	1.08177	0.365272	-1.14787	0.176953	1.00756	0.384167	-1.04608	0.364472	-1.40413	0.126952	0,0254280708038101	filtre	-0.632536	filtre	-0.993942	filtre	#N/A	#N/A	#N/A	#N/A
AT1G03550	-1.18962	0.17072	1.1921	0.0742555	-1.09043	0.216504	-1.00444	0.490672	-1.31739	0.0716083	0,112649290790684	0.919894	-0.119456	0.83199	-0.144643	0.636871	-0.315803	1	-0.0731816	1
AT1G03560	-2.01232	0.0793949	1.032	0.412738	-1.2543	0.150126	-1.31897	0.0715637	-1.77177	0.032552	-0,172809815619466	0.802619	-0.188357	0.719726	-0.124635	0.680209	-0.505537	1	-0.60036	1
AT1G03580	2.0006	0.0988676	-1.07242	0.310057	1.21694	0.21069	1.3621	0.0683433	1.51048	0.0494803	-0,731563925141132	0.0125343	-0.401922	0.455606	-1.15527	filtre	#N/A	#N/A	#N/A	#N/A
AT1G03590	-1.45898	0.101293	-1.03733	0.407102	1.66242	0.0215432	-1.19886	0.184168	-1.01455	0.485083	-0,349193765395157	0.0145748	-0.535722	0.24151	-0.630563	0.071273	0.550985	1	0.266646	1
AT1G03600	1.05071	0.415899	1.37019	0.110705	1.06857	0.456088	-1.36065	0.00666846	-1.66624	0.152497	-0,027763225916357	0.995171	-0.969626	0.164531	-1.16837	0.00052074	-2.21814	1.62639e-11	-2.7049	0
AT1G03610	-1.60932	0.166595	-1.10373	0.266884	1.51449	0.108384	1.21487	0.231132	1.13283	0.388348	-0,384322248847841	0.0192125	-0.0953232	0.85067	-0.0519026	0.874114	-0.528894	1	-0.401118	1
AT1G03620	1.1954	0.114907	1.08334	0.175339	-1.00263	0.16158	1.0455	0.162388	1.0435	0.271761	0,0276342452111708	0.99879	-0.690308	0.37294	-0.713604	0.124703	0.200983	1	0.033989	1
AT1G03630	-1.82227	0.0996211	1.32789	0.129333	-1.2151	0.265744	-1.78013	0.0317839	-1.91319	0.0148675	-0,133570366637034	0.81935	-0.85976	0.0714481	-0.963533	0.00102509	-3.22014	0	-2.7026	0
AT1G03650	1.01179	0.48355	-1.02684	0.383005	-1.21666	0.10109	-1.08441	0.20291	1.23178	0.267055	-0,188966836986266	0.918512	0.697301	0.100182	0.732624	0.00938377	0.735996	1	0.62941	1
AT1G03660	-2.01412	0.0581915	-1.39272	0.139785	-4.08532	0.127666	-1.31487	0.146764	-1.0477	0.431488	0,239125813633057	filtre	5.45411	2.0909e-15	5.42574	1.79069e-40	3.78272	0	4.20935	0
AT1G03670	1.0996	0.243658	-1.08985	0.141953	1.00379	0.310888	-1.03301	0.193635	1.08092	0.322459	-1,0728101270355	filtre	0.605811	filtre	2.49207	filtre	#N/A	#N/A	#N/A	#N/A
AT1G03680	-1.04239	0.440788	-1.19976	0.0625896	-1.0737	0.464231	-1.53444	0.0222056	1.20402	0.0311759	-0,0907245764696379	0.956623	-0.56109	0.33736	-0.686629	0.0427992	-0.887502	1	-0.646214	1
AT1G03687	1.02637	0.389017	1.01846	0.420332	-1.12104	0.244052	1.03351	0.342989	-1.05172	0.249534	0,133953673164292	0.86396	-0.545895	0.235363	-0.584942	0.0340856	-1.53283	0.000851443	-1.38438	0.00241318
AT1G03700	1.09876	0.210914	-1.07368	0.13368	1.07907	0.434283	1.09317	0.1966	1.25742	0.22407	#VALUE!	NoExp	Inf	filtre	Inf	filtre	#N/A	#N/A	#N/A	#N/A
AT1G03710	1.7695	0.0974126	1.05463	0.202851	1.24177	0.232943	1.23716	0.0774591	1.35397	0.210053	-0,850401796611637	filtre	-0.640031	filtre	0.565678	filtre	#N/A	#N/A	#N/A	#N/A
AT1G03720	1.16769	0.193497	-1.09699	0.175447	1.01757	0.312104	-1.05472	0.205131	1.00068	0.493576	#VALUE!	NoExp	NoExp	NoExp	NoExp	NoExp	#N/A	#N/A	#N/A	#N/A
AT1G03730	-1.48491	0.0580289	-1.27289	0.047927	1.07136	0.0840357	-1.27849	0.111737	1.18836	0.310805	-0,0690639527694	0.992387	1.4803	2.34357e-05	1.42118	8.28581e-09	1.77847	2.64125e-06	1.96973	2.76493e-10
AT1G03740	-2.94068	0.0230604	-2.24564	0.011276	1.42947	0.0154391	-1.71134	0.00680374	-1.78501	0.145802	0,0848800894135846	0.765164	1.77093	0.000187085	1.50908	1.81908e-07	2.06239	1.20353e-09	2.26011	0
AT1G03750	-1.20822	0.0647692	-1.06549	0.0391829	-1.02544	0.036877	-1.13052	0.15164	-1.04787	0.282959	0,117499034631723	0.936287	-0.260263	0.574384	-0.26365	0.373318	0.909146	1	0.545625	1
AT1G03760	-1.6236	0.034225	1.0611	0.20406	-1.39917	0.0942404	-1.12358	0.120545	-1.88707	0.0429077	0,121680649364682	0.888325	0.691242	0.0788524	0.6553	0.00542233	0.821612	1	0.962158	1
AT1G03770	-1.42859	0.0286292	-1.12079	0.162567	-1.14254	0.048201	-1.24048	0.144753	-1.57537	0.00554395	-0,0747543335433115	0.987338	0.704545	0.18526	0.753923	0.0213201	0.893199	1	0.684669	1
AT1G03780	-1.05001	0.163277	1.19839	0.0266464	-1.12984	0.424298	-1.62345	0.00750057	-1.30972	0.166462	0,223643204278809	filtre	-0.681691	filtre	-0.816751	filtre	-0.600754	1	-0.358608	1
AT1G03790	1.24086	0.0617642	1.0589	0.11074	1.13538	0.225715	1.25784	0.062463	1.24276	0.193328	#NUM!	filtre	#NAME?	filtre	Inf	filtre	#N/A	#N/A	#N/A	#N/A
AT1G03800	1.81816	0.116469	-1.06074	0.0635061	1.23798	0.226998	1.1785	0.050652	1.33251	0.178229	0,811037292732249	filtre	1.14174	filtre	1.65647	filtre	#N/A	#N/A	#N/A	#N/A
AT1G03810	1.72821	0.107238	-1.00768	0.38325	1.13859	0.238871	1.1486	0.0636727	1.16581	0.111695	#VALUE!	NoExp	NoExp	NoExp	NoExp	NoExp	#N/A	#N/A	#N/A	#N/A
AT1G03820	1.39759	0.116921	1.08948	0.231393	1.07485	0.0856653	-1.08106	0.0513756	-1.01885	0.356642	-0,0703975772774191	filtre	-1.98773	filtre	-2.47615	filtre	-1.19498	0.635721	-1.17006	0.220951
AT1G03830	1.1071	0.25191	-1.05828	0.406686	-1.04172	0.214654	-1.06633	0.262374	-1.23851	0.289027	0,00163278392407155	0.997784	-0.5727	0.16845	-0.666969	0.0124093	-1.44002	0.00610494	-1.05541	1
AT1G03840	1.0297	0.354735	-1.01444	0.420097	-1.06266	0.14563	-1.07017	0.15755	-1.1546	0.0279663	0,188438041684821	filtre	0.702051	filtre	0.275533	filtre	0.442211	1	0.0908478	1
AT1G03850	-1.18275	0.0203566	-1.09786	0.132466	-1.15788	0.343528	1.23595	0.256553	1.08039	0.281853	0,188686637738247	0.0204511	2.24989	0.000181571	2.47052	4.34028e-13	6.63167	0	5.9215	0
AT1G03860	-1.49876	0.121616	1.2433	0.085738	-1.07319	0.252424	1.29382	0.0150845	1.08146	0.376373	-0,113097617689846	0.822372	0.875541	0.0314681	0.944985	0.000226735	0.725219	1	0.431311	1
AT1G03870	-1.54592	0.0446344	1.08574	0.414435	1.13241	0.0126771	-1.06496	0.219214	-1.1633	0.155202	-0,595573715978433	3.30778e-06	-0.39604	0.431368	-1.26169	4.63199e-06	-1.65947	4.80028e-05	-2.01868	6.50573e-11
AT1G03880	1.24168	0.113362	1.08464	0.00246701	1.0844	0.246918	1.07642	0.0129104	1.04208	0.0291029	#VALUE!	NoExp	NoExp	NoExp	NoExp	NoExp	#N/A	#N/A	#N/A	#N/A
AT1G03890	1.50851	0.120023	-1.04321	0.290187	1.09178	0.270137	1.02947	0.288476	-1.00243	0.485691	#VALUE!	NoExp	Inf	filtre	NoExp	NoExp	#N/A	#N/A	#N/A	#N/A
AT1G03900	1.06747	0.294893	-1.10075	0.2906	-1.09283	0.0731783	1.093	0.286284	1.15465	0.176125	0,0515760096438659	0.974353	0.476495	0.296867	0.443296	0.122244	1.07312	1	0.360627	1
AT1G03905	-1.03991	0.361636	-1.28032	0.0595119	1.65109	0.00216736	-1.31965	0.0294134	1.49531	0.0145813	-0,0231974581742262	0.997468	3.13049	6.29395e-14	3.06126	5.76817e-24	2.51832	0	2.64027	0
AT1G03910	-1.22503	0.233499	1.09566	0.247372	-1.10061	0.130683	-1.15014	0.157043	-1.55224	0.187846	-0,0164557675137292	0.994423	0.0320835	0.951569	0.0855251	0.748436	#N/A	#N/A	#N/A	#N/A
AT1G03920	1.14245	0.184037	1.06431	0.0504527	1.01536	0.220977	1.03689	0.144987	1.03424	0.190853	0,0735374733884115	filtre	-0.680388	filtre	-0.762538	filtre	#N/A	#N/A	#N/A	#N/A
AT1G03930	-1.4663	0.110822	-1.01279	0.468247	-1.08965	0.150365	-1.19633	0.242281	-1.3346	0.131351	0,0673799384588695	0.969875	-0.186371	0.684483	-0.241888	0.367968	-1.01616	1	-0.965837	1
AT1G03940	-1.5027	0.222857	1.13854	0.311762	-1.45452	0.459746	1.17282	0.298616	-1.39983	0.170003	#DIV/0!	filtre	Inf	filtre	0.0947243	filtre	-0.0993319	1	-0.749028	1
AT1G03950	-1.1445	0.212449	1.11959	0.206594	-1.04538	0.426329	-1.00956	0.459376	1.0031	0.488703	0,0225713111943647	0.994423	0.35389	0.395663	0.229902	0.347903	0.494899	1	0.353047	1
AT1G03960	-1.08347	0.205126	1.00269	0.491364	1.00276	0.178332	-1.10385	0.229592	-1.06489	0.158799	0,061671332793749	0.971896	-0.440453	0.294877	-0.277453	0.266559	1.09529	1	0.759648	1
AT1G03970	-1.11403	0.164851	1.12441	0.207535	-1.02665	0.169862	-1.07094	0.321495	-1.11267	0.230697	-0,0846766135102765	0.936331	-0.154574	0.719952	-0.303752	0.211778	-0.290469	1	-0.405825	1
AT1G03980	1.10751	0.160444	-1.02043	0.242189	1.09394	0.472157	-1.01497	0.25711	1.03453	0.0463781	0,0231914270537632	filtre	-0.024954	filtre	-0.496923	filtre	#N/A	#N/A	#N/A	#N/A
AT1G03982	1.19096	0.172523	1.00777	0.436698	1.02743	0.224008	1.0368	0.133905	1.0205	0.343607	#VALUE!	NoExp	NoExp	NoExp	Inf	filtre	#N/A	#N/A	#N/A	#N/A
AT1G03990	-1.05565	0.371759	-1.0441	0.385445	-1.1307	0.494387	-1.2017	0.170075	-1.07504	0.264524	-1,22951272924012	filtre	-1.09234	filtre	0.137556	filtre	#N/A	#N/A	#N/A	#N/A
AT1G04000	1.39647	0.188369	-1.13687	0.297121	-1.00061	0.187651	-1.06298	0.1258	1.26956	0.0632603	0,0591082307195618	0.982738	0.376027	0.36271	0.192999	0.422016	-0.422364	1	-0.295082	1
AT1G04010	1.0311	0.400137	-1.24326	0.0767467	-1.27933	0.0605759	-1.35146	0.0337931	-1.12563	0.268517	0,0210549474828075	0.994423	0.0834978	0.920247	0.342622	0.235752	0.528111	1	0.121905	1
AT1G04020	-1.10328	0.195397	-1.07803	0.246477	-1.10918	0.355781	-1.22729	0.0397247	-1.23625	0.0301891	0,394293572353752	0.523664	0.349525	0.553065	0.711292	0.0272129	-1.43068	0.00739637	-0.971766	1
AT1G04030	-1.74414	0.0758868	1.23933	0.0753623	-1.38868	0.149882	-1.77438	0.00997875	-2.2952	0.00575467	0,238836894466881	0.840005	-0.335365	0.545269	-0.497748	0.162452	#N/A	#N/A	#N/A	#N/A
AT1G04040	-1.1793	0.324979	1.37465	0.0939354	1.03249	0.354971	-1.32991	0.0479775	-1.26775	0.274116	-0,0926350519666199	0.987338	-0.912664	0.0871653	-1.27324	7.09001e-05	-2.26718	0	-2.7452	0
AT1G04050	1.05051	0.196176	1.03776	0.327276	-1.08907	0.0646116	-1.085	0.208364	-1.28378	0.0208882	0,0320091277782453	0.994423	-0.617974	0.228474	-0.835003	0.0126281	#N/A	#N/A	#N/A	#N/A
AT1G04070	1.45577	0.194904	-1.13973	0.172604	1.14946	0.29001	1.04168	0.275429	1.24168	0.255534	-0,166086636396493	0.916136	0.962254	0.0298859	1.32277	2.75363e-05	0.380824	1	0.818007	1
AT1G04080	-1.59018	0.120341	-1.04718	0.404316	-1.02208	0.152398	-1.16011	0.293502	-1.33688	0.166252	-0,0389716391114022	0.987338	-0.289709	0.537613	-0.173963	0.563351	#N/A	#N/A	#N/A	#N/A
AT1G04090	-1.0367	0.276096	-1.03259	0.0725342	-1.0988	0.314139	-1.19007	0.00927805	1.06062	0.431647	-0,167484247126465	filtre	0.331082	filtre	0.405883	filtre	#N/A	#N/A	#N/A	#N/A
AT1G04100	-1.02372	0.36224	-1.01247	0.462362	1.2837	0.0156632	1.05288	0.316798	1.42775	0.155617	0,293224397499399	0.565006	3.59818	3.74765e-17	3.24903	1.41211e-40	1.69017	2.31385e-05	1.61049	9.50609e-06
AT1G04110	-1.45579	0.171099	-1.03385	0.416362	1.02413	0.195148	-1.44437	0.115794	-1.52003	0.0468115	0,399351025803167	filtre	-1.71243	filtre	-2.79301	filtre	#N/A	#N/A	#N/A	#N/A
AT1G04120	-1.27787	0.105256	-1.15614	0.127518	1.13277	0.0766414	-1.094	0.358357	-1.10608	0.343264	0,16286112552329	0.531848	-0.0912842	0.840151	-0.0167038	0.987081	1.28838	0.118958	0.633906	1
AT1G04130	-1.08112	0.259882	1.0474	0.310837	-1.08848	0.472095	-1.16012	0.00321539	-1.17259	0.063415	0,127063931422635	0.936418	0.00982862	0.948052	-0.0426828	0.949149	-0.0613608	1	-0.696279	1
AT1G04140	-1.36059	0.197704	1.01988	0.455193	-1.16189	0.338944	1.22402	0.216243	-1.45475	0.219519	-0,00541211753679438	0.998623	-0.11022	0.822711	-0.104438	0.746329	#N/A	#N/A	#N/A	#N/A
AT1G04150	1.64596	0.111614	-1.02757	0.29568	1.18534	0.250305	1.12693	0.104122	1.23097	0.137646	#DIV/0!	filtre	Inf	filtre	#NAME?	filtre	#N/A	#N/A	#N/A	#N/A
AT1G04160	-1.09074	0.0790247	-1.12232	0.0946536	1.17591	0.0142729	-1.14023	0.0866359	-1.08432	0.248619	-0,198667705202923	0.782841	-0.110367	0.801465	-0.126355	0.774403	#N/A	#N/A	#N/A	#N/A
AT1G04170	-1.85468	0.0889708	-1.11526	0.138412	-1.16032	0.259491	-1.09088	0.157018	-1.29552	0.0126457	-0,0250747911816218	0.991204	0.208234	0.642654	0.197917	0.47716	#N/A	#N/A	#N/A	#N/A
AT1G04180	1.07393	0.281812	1.05008	0.303357	-1.01881	0.320113	1.0555	0.26124	1.0177	0.430749	-1,9195534343835	filtre	-0.288257	filtre	2.01015	filtre	#N/A	#N/A	#N/A	#N/A
AT1G04190	-1.30603	0.106607	1.27236	0.0785105	-1.37139	0.499445	-1.06979	0.210492	-1.49947	0.0193273	0,114514955810573	0.862976	0.0563864	0.896111	-0.0290872	0.952018	-0.408637	1	-0.544658	1
AT1G04200	-1.60652	0.0435096	-1.31935	0.0331752	1.14863	0.0324468	-1.49485	0.0382157	-1.56338	0.0313601	-0,106346830341724	0.904911	0.511021	0.2142	0.496555	0.0377305	1.05106	1	0.896514	1
AT1G04210	-1.49108	0.0712291	-1.00998	0.415097	1.14801	0.0458491	-1.13598	0.294292	-1.33332	0.111393	0,0242505326330724	0.993114	0.17663	0.736349	0.195199	0.473304	0.699139	1	0.502405	1
AT1G04220	-1.11848	0.345809	-1.12111	0.319468	1.21476	0.245714	-1.44979	0.0679723	-1.44337	0.221719	0,0600560425284515	0.999066	-0.758434	0.169138	-0.570595	0.0963879	-0.634397	1	-0.558226	1
AT1G04230	-1.17451	0.241544	1.23708	0.151444	-1.05665	0.236386	1.15686	0.169888	1.03888	0.437758	0,127225287138484	0.904202	-0.0552045	0.911111	-0.147238	0.606464	0.461248	1	0.00869855	1
AT1G04240	1.47636	0.0442872	1.21646	0.0577419	1.42638	0.403146	1.05786	0.384076	1.06499	0.3157	-0,26445982682908	0.568814	-1.42839	0.00441276	-1.62474	1.71537e-11	-1.94897	2.96328e-08	-1.38552	0.00235099
AT1G04250	-1.16951	0.26825	-1.11263	0.129365	1.05473	0.250745	-1.645	0.000712609	-1.13807	0.196568	0,175053592888484	0.772903	-0.790404	0.120888	-1.47109	5.28682e-06	-2.22349	1.62639e-11	-2.20931	0
AT1G04260	-1.19728	0.199113	-1.14571	0.237914	1.20458	0.124491	1.02732	0.405629	1.24876	0.338712	0,106813612233787	0.937348	0.439944	0.265593	0.325096	0.173763	0.452539	1	0.700446	1
AT1G04270	1.13415	0.243599	-1.0784	0.343268	1.13709	0.366043	1.1238	0.110088	1.15732	0.139478	-0,0655023894724119	0.950125	0.395332	0.379732	0.549647	0.0425038	#N/A	#N/A	#N/A	#N/A
AT1G04280	-1.56767	0.00448971	-1.07352	0.155419	-1.43498	0.103397	-1.13358	0.284651	1.06844	0.0669964	0,126047665189213	0.796208	2.26766	2.95295e-07	2.10355	1.03078e-14	2.33975	0	1.55842	3.65001e-05
AT1G04290	-1.25954	0.184993	1.08001	0.112522	-1.01904	0.337457	-1.11106	0.280924	1.33019	0.23843	0,0659528725808337	0.976782	0.138578	0.764961	0.238197	0.377751	0.586185	1	-0.365387	1
AT1G04300	-2.45816	0.0410541	-1.23419	0.209218	-1.20373	0.110722	-1.47111	0.125085	-2.10001	0.111982	0,00946070209213751	0.998623	0.298728	0.554802	0.280093	0.320426	0.310661	1	0.559121	1
AT1G04310	-1.39508	0.150458	-1.16518	0.039454	-1.19817	0.354437	-1.03599	0.449389	-1.3918	0.0968866	-0,267350784331	0.472175	1.21845	0.00157296	1.03658	5.59265e-05	1.22171	0.39823	1.45258	0.000493909
AT1G04330	1.67	0.126162	-1.06903	0.346614	1.25026	0.315059	-1.12018	0.187262	-1.06097	0.333127	-0,365603724355042	filtre	1.31752	filtre	1.72731	filtre	#N/A	#N/A	#N/A	#N/A
AT1G04340	1.35607	0.0910017	-1.03659	0.199316	1.23638	0.254363	1.17006	0.198981	1.90839	0.054389	-0,0121971862221972	0.994423	0.381848	0.349121	0.380105	0.101453	0.742814	1	0.313295	1
AT1G04350	-1.19472	0.220452	1.26633	0.090639	-1.02005	0.278045	-1.16019	0.221035	-1.17106	0.0937601	0,172381027555594	0.504312	-0.96726	0.0187725	-0.791905	0.00143815	-3.21551	0	-2.73849	0
AT1G04360	-1.07172	0.208689	1.022	0.383435	1.02576	0.0936796	1.00438	0.484014	1.02557	0.451431	-0,430402661591592	filtre	1.92988	2.74063e-05	1.70047	2.14778e-05	#N/A	#N/A	#N/A	#N/A
AT1G04370	1.65882	0.111654	1.01914	0.145137	1.36335	0.327637	1.13547	0.105045	1.35027	0.0668339	#VALUE!	NoExp	Inf	filtre	Inf	filtre	#N/A	#N/A	#N/A	#N/A
AT1G04380	1.10195	0.163938	-1.01543	0.42749	-1.02995	0.183729	-1.02172	0.327768	-1.01806	0.379675	0,475470507791578	filtre	1.31183	filtre	0.937609	filtre	#N/A	#N/A	#N/A	#N/A
AT1G04390	-1.23153	0.103305	1.1031	0.178588	-1.01022	0.137467	-1.13408	0.347091	1.01219	0.356076	0,000164259459925741	0.998623	-0.358919	0.412292	-0.402922	0.117032	0.448406	1	0.339819	1
AT1G04400	-2.05421	0.064199	1.01214	0.471705	1.11973	0.062856	-1.0611	0.398184	-1.2921	0.150007	-0,0580927881336628	0.974353	-0.309172	0.570256	-0.435552	0.203851	-0.506972	1	-0.91046	1
AT1G04410	-1.03938	0.418274	1.04155	0.296187	1.33394	0.425785	1.31707	0.0840323	1.50229	0.00340229	-0,102183154155915	0.939017	0.0398232	0.958872	0.0293597	0.94079	#N/A	#N/A	#N/A	#N/A
AT1G04420	-1.49129	0.230192	1.38145	0.0301131	-1.11064	0.38333	-1.52713	0.0280759	-1.76341	0.0263684	-0,0317900623476602	0.992597	-0.482953	0.312224	-0.645093	0.0220359	-1.66028	4.7097e-05	-1.37594	0.00292161
AT1G04430	-1.47936	0.160527	-1.21893	0.120591	-1.02939	0.179858	-1.4861	0.0962525	-3.21647	0.0365338	-0,2335327469503	0.317557	-0.723366	0.105376	-1.02099	0.000221759	-2.27342	0	-2.58723	0
AT1G04440	-1.53312	0.0607617	1.11717	0.132189	1.01934	0.0890421	-1.23324	0.0928553	-1.29516	0.258396	-0,0930988086462565	0.905233	0.16986	0.739459	-0.0466091	0.889381	0.934072	1	0.727741	1
AT1G04445	1.94968	0.1051	1.0101	0.436227	1.27789	0.25201	1.17574	0.133544	1.25309	0.180073	-0,438854174745088	filtre	1.00939	filtre	0.473059	filtre	#N/A	#N/A	#N/A	#N/A
AT1G04450	1.5132	0.0994538	1.07021	0.0846666	1.14144	0.269396	1.08865	0.141778	1.07841	0.146139	0,180420906778398	filtre	-0.0928434	filtre	1.1053	filtre	#N/A	#N/A	#N/A	#N/A
AT1G04470	-1.00009	0.498934	1.04249	0.281176	-1.01005	0.164869	-1.04256	0.0759166	1.00105	0.49189	#NUM!	filtre	#NAME?	filtre	NoExp	NoExp	#N/A	#N/A	#N/A	#N/A
AT1G04480	1.1126	0.298268	1.05459	0.358783	1.05952	0.216806	1.2652	0.239412	1.36622	0.237574	-0,0432905848221652	0.976173	0.952399	0.0168397	1.15055	2.40893e-05	#N/A	#N/A	#N/A	#N/A
AT1G04490	-1.00033	0.497692	1.09275	0.0138439	1.04096	0.479555	1.10506	0.131338	1.01261	0.379205	-0,0069299620071068	filtre	2.89523	filtre	3.16934	7.95581e-07	1.1946	0.639922	1.28821	0.0199948
AT1G04500	-1.03258	0.320087	-1.04911	0.143302	-1.05764	0.441945	-1.12115	0.0152291	-1.06531	0.0474058	-0,0239175083394955	0.997474	1.61936	0.000732287	1.23207	0.000376994	#N/A	#N/A	#N/A	#N/A
AT1G04510	-1.5646	0.0657179	-1.30434	0.0652434	-1.34031	0.399595	-1.23548	0.138476	-1.70514	0.151701	0,00763089595622818	0.998623	-0.0975596	0.858734	0.0237445	0.893827	#N/A	#N/A	#N/A	#N/A
AT1G04520	-1.27067	0.212714	1.06179	0.215972	-1.12527	0.377359	-1.44505	0.0230542	-1.5091	0.0108575	-0,000909625010062719	0.997568	-0.364265	0.572448	-0.314272	0.409075	-0.504457	1	-0.677076	1
AT1G04530	-1.11374	0.255643	1.16756	0.0762691	1.14202	0.0274666	1.02284	0.393056	1.31874	0.0257955	0,347759645415981	0.0398407	-0.190763	0.982092	-0.173297	0.996316	1.04823	1	0.292403	1
AT1G04540	1.3834	0.0902032	-1.01021	0.465076	1.1839	0.473051	1.08346	0.21778	1.08913	0.16326	1,5898254654673	filtre	2.53812	filtre	1.23522	filtre	#N/A	#N/A	#N/A	#N/A
AT1G04550	-1.00903	0.474764	-1.00555	0.480432	-1.1775	0.0879591	1.08882	0.143198	-1.05422	0.373925	0,168027010009681	0.72293	-0.971684	0.0135805	-0.879593	0.00157496	-2.26225	0	-1.82244	2.56976e-08
AT1G04560	1.46618	0.0776349	1.14015	0.15923	1.14648	0.231788	1.21886	0.0808166	1.11019	0.174594	#VALUE!	NoExp	NoExp	NoExp	NoExp	NoExp	#N/A	#N/A	#N/A	#N/A
AT1G04570	-1.50406	0.13149	-1.62083	0.174197	2.89997	0.000686993	-1.42187	0.166976	-1.08031	0.415783	0,45732434461175	filtre	0.989629	filtre	1.23927	0.00186892	0.329477	1	0.305032	1
AT1G04580	1.13754	0.23623	1.01071	0.420809	1.01878	0.234733	1.02919	0.255579	1.06465	0.334881	-0,18940135644735	filtre	0.380766	filtre	0.981847	filtre	#N/A	#N/A	#N/A	#N/A
AT1G04590	-1.12078	0.159474	1.10369	0.115286	-1.22527	0.0882776	-1.07083	0.188937	-1.20161	0.0828203	-0,0499893343709564	0.986543	-0.151237	0.719081	-0.0386393	0.884393	-1.20008	0.581959	-0.479324	1
AT1G04600	1.10256	0.1746	-1.0369	0.159932	-1.0102	0.103643	1.01271	0.42833	1.0881	0.324562	-0,12298139739497	filtre	-0.805417	filtre	0.224809	filtre	0.543131	1	0.067928	1
AT1G04610	1.74429	0.123934	-1.06084	0.194789	1.17649	0.276548	1.03022	0.385491	1.33833	0.266369	#DIV/0!	filtre	Inf	filtre	#NAME?	filtre	#N/A	#N/A	#N/A	#N/A
AT1G04620	-1.38445	0.188985	1.05142	0.310173	-1.1824	0.407486	-1.2194	0.201107	-1.32826	0.134534	-0,159943545898769	0.497138	-0.528437	0.290651	-0.656667	0.0316114	-1.65654	5.1429e-05	-1.54689	4.88896e-05
AT1G04625	1.14669	0.215589	1.01969	0.43391	1.11999	0.367646	-1.02335	0.419791	1.02646	0.379011	-0,190760465521001	filtre	-2.86845	filtre	0.646505	filtre	#N/A	#N/A	#N/A	#N/A
AT1G04630	1.67485	0.103554	-1.03621	0.373197	1.2728	0.217147	1.13637	0.252362	1.68153	0.0653436	0,00171578073056064	0.998623	0.115011	0.816597	-0.0564767	0.850176	#N/A	#N/A	#N/A	#N/A
AT1G04635	-1.01438	0.346835	1.07083	0.162115	-1.01073	0.267196	-1.01219	0.398757	1.01306	0.434721	0,518443805193977	filtre	0.654207	filtre	0.460001	0.224822	-0.723611	1	-0.797153	1
AT1G04640	-1.14199	0.344209	1.04014	0.414336	-1.29109	0.306822	-1.00592	0.472045	1.02941	0.464397	-0,00281221852285417	0.995171	-0.506462	0.236206	-0.555248	0.0130497	-1.32931	0.0550185	-1.49493	0.000177821
AT1G04645	1.14711	0.163237	1.01125	0.451246	1.08508	0.469192	1.04171	0.346172	1.03812	0.28733	-0,848626356277994	filtre	0.0270107	filtre	2.01908	filtre	#N/A	#N/A	#N/A	#N/A
AT1G04650	1.04817	0.196876	1.12813	0.0914606	1.0088	0.37469	1.06279	0.149141	-1.03715	0.249847	0,376369459466528	0.486907	-1.08984	0.0354521	-0.554332	0.11567	-1.33907	0.04562	-1.27155	0.0284208
AT1G04660	1.52187	0.186126	-1.0539	0.40632	1.08079	0.424813	-1.22554	0.0768893	-1.01875	0.4774	#DIV/0!	filtre	NoExp	NoExp	#NAME?	filtre	#N/A	#N/A	#N/A	#N/A
AT1G04670	1.06605	0.0688565	1.08179	0.104655	1.04091	0.467955	1.02536	0.289358	1.09392	0.0639801	#VALUE!	NoExp	NoExp	NoExp	NoExp	NoExp	#N/A	#N/A	#N/A	#N/A
AT1G04680	-1.43416	0.238735	-1.29077	0.266565	-1.42625	0.0493759	-3.01809	0.0165796	-2.48479	0.0822219	0,0178317173851654	0.971896	-1.43214	0.000767037	-2.28207	3.49244e-22	-1.77238	3.07774e-06	-1.98435	1.78908e-10
AT1G04690	-1.68843	0.1673	1.12498	0.343338	-1.15643	0.40033	-1.00019	0.499675	-1.51654	0.190684	-0,0142639085767825	0.998623	-0.0864799	0.937502	-0.0490182	0.935551	0.414144	1	0.225837	1
AT1G04700	1.10199	0.217175	1.0156	0.29598	1.22751	0.0500608	-1.01504	0.349032	-1.04089	0.25936	-0,276439397320503	0.857221	-0.799949	0.158887	-0.33768	filtre	#N/A	#N/A	#N/A	#N/A
AT1G04710	-1.43931	0.112722	1.00009	0.499663	-1.13901	0.294223	-1.32782	0.0191337	-1.44076	0.0212951	-0,00481275849226283	0.998623	-0.200263	0.71023	-0.45213	0.0746425	-1.73804	7.22918e-06	-1.58987	1.62791e-05
AT1G04730	-1.08343	0.318918	-1.04667	0.400174	1.01779	0.26546	-1.1471	0.190084	-1.09619	0.247906	0,0397273231642339	0.994423	0.272822	0.696723	0.966434	0.00196718	#N/A	#N/A	#N/A	#N/A
AT1G04750	-1.46732	0.23409	1.03585	0.303924	1.27389	0.229063	1.09491	0.231653	1.60402	0.106439	0,0916947945366135	0.939947	0.631678	0.173916	0.644869	0.0217483	0.535558	1	0.529666	1
AT1G04760	-1.19773	0.228276	-1.05497	0.343848	-1.04167	0.254456	-1.231	0.109392	-1.12545	0.169615	0,4417913353803	filtre	-0.00974697	filtre	-0.112812	filtre	0.388721	1	0.124459	1
AT1G04770	-1.16531	0.0261582	1.04295	0.341971	1.90058	0.011134	-1.08393	0.0948714	1.09057	0.227584	0,126855076890558	0.987338	0.0928455	0.819137	0.113361	0.596046	0.0708438	1	-1.3611	0.00407869
AT1G04780	-3.25238	0.0425102	-1.43454	0.134539	-1.12875	0.0590956	-1.67292	0.0741223	-1.83983	0.171075	-0,0970438667246689	0.93024	0.829957	0.0692197	0.905883	0.000734567	1.66714	4.00503e-05	1.80601	4.16692e-08
AT1G04790	-1.45288	0.0213614	-1.0981	0.100808	-1.08264	0.0329085	-1.32083	0.147387	-1.56479	0.0657191	0,050291683809134	0.986352	-0.0132969	0.973005	0.0113382	0.953935	#N/A	#N/A	#N/A	#N/A
AT1G04800	-1.10256	0.284143	-1.20047	0.206908	-1.20504	0.307245	-1.87334	0.00177252	-1.57424	0.065166	0,424523241070164	0.0640605	-1.26079	0.000273004	-2.11935	4.8671e-19	-1.87132	2.40527e-07	-1.07718	1
AT1G04810	-2.16943	0.0664289	-1.0458	0.258378	-1.43953	0.24796	-1.15518	0.308636	-1.46363	0.244167	-0,0177052262272208	0.995171	0.0971897	0.840584	0.104537	0.707352	0.963596	1	0.991175	1
AT1G04820	1.06147	0.32427	-1.19296	0.0648729	1.24327	0.441824	1.07919	0.2384	1.06808	0.332481	-0,172689953640976	0.669376	0.273997	0.65458	0.109118	0.767336	#N/A	#N/A	#N/A	#N/A
AT1G04830	1.21817	0.201295	-1.06034	0.147857	1.06584	0.290519	-1.06171	0.0602291	-1.03143	0.39321	-0,124779036197326	0.742783	-0.232896	0.622255	-0.261383	0.362888	-0.176657	1	-0.558344	1
AT1G04840	1.25981	0.121854	1.07219	0.174421	1.03627	0.259852	1.04713	0.263275	-1.05811	0.330343	-0,00684409939393684	0.998623	-0.309519	0.601391	-0.515606	0.152023	#N/A	#N/A	#N/A	#N/A
AT1G04850	-1.29667	0.0615414	1.00259	0.48375	-1.11878	0.186114	-1.03129	0.235439	-1.22119	0.0318714	0,03757275193863	0.986716	0.161264	0.74072	0.228108	0.439827	0.488905	1	0.298981	1
AT1G04860	-1.528	0.116681	1.19578	0.254848	1.04388	0.082658	1.0357	0.431737	-1.42695	0.173011	-0,00819546199803062	0.997549	0.0215095	0.990654	0.0617912	0.816931	#N/A	#N/A	#N/A	#N/A
AT1G04870	-2.18446	0.0803337	-1.22308	0.117043	-1.61156	0.320107	-1.11986	0.269555	-1.31783	0.263245	0,0135235178884572	0.994352	0.189659	0.551785	0.368013	0.0737236	0.828915	1	0.28269	1
AT1G04880	1.19767	0.155997	-1.06513	0.0623314	1.00858	0.240933	1.01838	0.353296	1.07176	0.232378	0,258958954180707	filtre	0.0328975	filtre	0.201343	filtre	#N/A	#N/A	#N/A	#N/A
AT1G04890	1.66379	0.0921263	1.06503	0.00360664	1.22942	0.22805	1.1535	0.162857	1.13988	0.0661386	#VALUE!	NoExp	NoExp	NoExp	NoExp	NoExp	#N/A	#N/A	#N/A	#N/A
AT1G04900	-1.15458	0.182334	1.16132	0.0941054	-1.07668	0.35703	-1.01909	0.411603	-1.17862	0.066031	-0,163154586309761	0.798918	0.224418	0.610997	0.466532	0.0622902	#N/A	#N/A	#N/A	#N/A
AT1G04910	-1.95858	0.106448	-1.05078	0.422937	-1.30248	0.245452	-1.213	0.258673	-1.52529	0.121193	0,0767471567293641	0.945737	0.0737486	0.8803	0.174641	0.524724	0.83959	1	0.430079	1
AT1G04920	1.44282	0.160967	1.04467	0.370332	1.22807	0.446584	1.13814	0.29693	1.18172	0.345481	-0,0623366402326662	filtre	0.0677112	filtre	-0.30703	filtre	-0.252459	1	-0.428155	1
AT1G04930	-1.58653	0.100013	1.00954	0.466783	-1.01394	0.111422	1.01233	0.460131	-1.08259	0.401519	0,0480255702856107	0.98801	0.969054	0.0179035	0.924595	0.000842391	0.571203	1	0.675212	1
AT1G04940	-1.74249	0.0663782	-1.10451	0.204427	-1.25016	0.207856	-1.09013	0.288332	-1.4153	0.00704865	-0,0559174593650143	0.983308	-0.337949	0.454106	-0.378224	0.117475	-1.51157	0.00135078	-1.85517	9.67727e-09
AT1G04950	-1.4587	0.127303	-1.09888	0.161494	-1.44608	0.379943	-1.25205	0.207316	-1.40952	0.015773	0,0252015271754909	0.992564	-0.622351	0.130962	-0.613097	0.0127255	-0.588192	1	-0.866697	1
AT1G04960	-1.16586	0.0107537	1.01738	0.399279	-1.08027	0.00262426	-1.0324	0.359661	-1.034	0.442058	-0,0245437649486701	0.991778	1.4811	0.00047622	1.3813	2.18835e-08	1.22874	0.351573	1.14361	0.367365
AT1G04970	-1.5169	0.0952016	1.58966	0.0231777	-1.09511	0.210706	1.16358	0.0613836	-1.01644	0.463435	-0,154570820998661	0.622016	0.669095	0.122027	0.691143	0.0064772	0.704633	1	0.738768	1
AT1G04980	-1.13563	0.0942975	1.12	0.00290617	-1.2504	0.235543	1.2853	0.0425418	1.71448	0.0195194	0,252714163450823	0.976173	0.900814	0.034118	0.834888	0.00499302	1.29464	0.105884	0.397144	1
AT1G04985	-1.0749	0.14981	1.01832	0.404162	-1.11953	0.0858521	1.08367	0.157204	-1.00144	0.493075	-0,0579223872505289	0.978948	0.44748	0.287882	0.567175	0.0248924	#N/A	#N/A	#N/A	#N/A
AT1G04990	-1.37567	0.09427	-1.19389	0.036047	-1.05432	0.0720779	-1.24183	0.0893805	-1.2497	0.253396	-0,193348225524113	0.515701	0.390103	0.379786	0.705576	0.00439483	0.41661	1	-0.0220276	1
AT1G05000	-1.23198	0.0377826	-1.10044	0.195687	1.05569	0.0226361	-1.08879	0.212178	1.09834	0.367519	-0,838065031388424	filtre	2.82368	6.4428e-08	2.93642	2.28114e-15	3.46073	0	3.55104	0
AT1G05010	-1.50265	0.0877478	-1.03369	0.401048	1.34681	0.0729504	1.10293	0.0520012	1.51461	0.00130155	-0,0215871966341826	0.998623	3.57894	1.16715e-08	3.25604	2.66403e-16	2.64345	0	1.62196	7.02762e-06
AT1G05020	-1.15777	0.0613046	-1.13256	0.0901237	1.29821	0.0280184	-1.14288	0.131576	1.08313	0.246619	0,348135473158743	filtre	3.85215	3.35574e-16	3.39356	1.73715e-25	0.777056	1	0.848004	1
AT1G05030	-1.47883	0.195266	-1.0102	0.465458	-1.20798	0.291156	-1.1696	0.268748	-1.35011	0.156367	0,15469812852023	0.662801	-0.306818	0.465127	-0.362516	0.12404	-0.425959	1	-0.635054	1
AT1G05040	1.26217	0.0972437	-1.01847	0.415189	1.10456	0.215463	1.04066	0.324041	1.61365	0.240002	2,16401540562571	filtre	#NAME?	filtre	#NAME?	filtre	#N/A	#N/A	#N/A	#N/A
AT1G05055	-1.69531	0.147811	1.03768	0.363534	-1.32951	0.384651	-1.0332	0.34912	-1.28739	0.162576	0,105557373337914	0.937538	-0.352858	0.438629	-0.463704	0.0944677	-0.235759	1	-0.760584	1
AT1G05060	-2.83856	0.0377837	-1.95647	0.00710603	-3.7814	0.132233	-1.5995	0.0157959	-1.8751	0.024562	0,132929073566356	0.847115	1.17686	0.00133493	1.07235	1.62176e-06	0.916658	1	0.6609	1
AT1G05065	1.0997	0.284044	1.04064	0.240263	-1.03049	0.155987	1.08271	0.0974258	1.02402	0.111054	0,182451705746288	filtre	-1.48594	filtre	-1.25387	filtre	-1.12737	1	-0.780543	1
AT1G05070	1.55719	0.10369	1.13682	0.0168959	-1.44047	0.0636696	1.03637	0.320898	-1.11821	0.354275	-0,105069251996742	0.927011	-0.652492	0.122043	-0.571604	0.0159701	-2.80387	0	-2.51374	0
AT1G05080	1.18312	0.173889	1.06984	0.0317198	1.03239	0.236929	1.05173	0.257111	1.21173	0.192025	#DIV/0!	filtre	Inf	filtre	1.17183	filtre	#N/A	#N/A	#N/A	#N/A
AT1G05085	-1.00463	0.46475	-1.05309	0.207488	-1.03667	0.200438	1.00661	0.459754	-1.01767	0.368091	0,883603927182675	filtre	0.212606	filtre	#NAME?	filtre	#N/A	#N/A	#N/A	#N/A
AT1G05090	-1.54392	0.089848	-1.04817	0.309048	-1.03657	0.110321	-1.29561	0.157099	-1.42671	0.126813	-0,00893579894603955	0.998623	-0.456299	0.396789	-0.208415	0.552489	0.605578	1	0.315117	1
AT1G05100	1.0265	0.435313	-1.04675	0.280187	1.30701	0.214904	1.02849	0.379299	-1.07299	0.207719	-0,174190452003466	filtre	3.21769	filtre	4.5614	filtre	2.22187	1.62639e-11	2.99807	0
AT1G05120	-1.65216	0.0477548	-1.18936	0.168625	-1.13359	0.0853366	-1.42574	0.139412	-1.33466	0.283904	0,116391951001217	0.827275	0.0166778	0.97096	-0.00797554	0.972401	0.151856	1	0.437561	1
AT1G05135	-2.36572	0.0671408	-2.11601	0.00759076	1.29729	0.10705	-1.19874	0.0416077	1.40708	0.304168	0,050749586900527	0.90184	0.129821	0.813636	-0.723465	0.00442622	-1.22214	0.395249	-0.360066	1
AT1G05140	-1.26912	0.311783	1.14985	0.154041	-1.70566	0.347188	-1.18054	0.12582	-1.52289	0.00481133	-0,0364365655969916	0.987856	-0.934844	0.0274632	-1.04001	8.46265e-06	-0.952089	1	-0.667946	1
AT1G05150	-1.53954	0.0677264	1.03021	0.430936	-1.2207	0.180986	-1.32878	0.169874	-1.49553	0.110422	0,0124155416966253	0.994423	-0.871386	0.0296545	-0.902706	0.000138466	-0.610545	1	-0.87243	1
AT1G05160	-1.36439	0.08643	-1.06815	0.156188	-1.31075	0.262615	-1.40867	0.0861852	-1.35515	0.00119013	0,00882804712312452	0.998623	-0.698865	0.0613889	-0.389786	0.129849	-0.45755	1	0.0231625	1
AT1G05170	-1.22518	0.0763071	-1.05511	0.32291	1.0833	0.0270465	-1.14757	0.0711738	-1.10324	0.310874	0,441827948439032	0.01469	1.14174	0.0176297	0.765428	0.00590046	1.59206	0.000227871	1.78902	6.83915e-08
AT1G05180	-1.26743	0.104201	1.05649	0.272112	-1.24571	0.498702	1.09261	0.32897	-1.12145	0.143854	0,0959704130312667	0.922607	0.279657	0.48048	0.313979	0.171582	0.654059	1	0.700186	1
AT1G05190	-1.02426	0.477864	1.13049	0.205566	1.12884	0.479826	-1.14751	0.0837396	1.16372	0.16572	-0,0296135890165804	0.997849	-0.501835	0.471198	-0.776976	0.0343773	-2.17248	4.87916e-11	-2.31429	0
AT1G05200	-1.0412	0.221699	1.19727	0.0288092	1.19041	0.125084	1.1166	0.147135	1.26638	0.0632437	0,193056838905947	0.363058	-0.719128	0.106928	-0.416271	0.199366	#N/A	#N/A	#N/A	#N/A
AT1G05205	-1.05526	0.372378	1.12272	0.130222	-1.05794	0.441779	-1.08382	0.236812	1.22171	0.220457	0,0685370833249444	0.984324	0.102244	0.838153	0.0952326	0.748692	#N/A	#N/A	#N/A	#N/A
AT1G05210	-1.07626	0.382396	-1.04351	0.0882668	1.09051	0.406556	-1.19573	0.160064	1.22993	0.307394	0,0692648831226325	0.986934	0.119643	0.795609	0.0589409	0.975903	0.395939	1	0.318082	1
AT1G05220	-1.01812	0.396281	-1.07853	0.221212	-1.08178	0.15171	-1.06088	0.197679	1.09736	0.318381	0,357367977198258	filtre	-0.273463	filtre	-0.541479	filtre	0.587549	1	0.343639	1
AT1G05230	-1.43062	0.11749	-1.11086	0.23829	-1.44595	0.466689	-1.40841	0.0571422	-1.79569	0.0344645	0,242139872484281	0.44752	-1.24063	0.00179725	-1.23593	2.7775e-06	#N/A	#N/A	#N/A	#N/A
AT1G05240	-1.03339	0.419448	-1.27204	0.118943	-1.06652	0.37034	-1.11027	0.218019	-1.09884	0.229768	#VALUE!	NoExp	NoExp	NoExp	NoExp	NoExp	#N/A	#N/A	#N/A	#N/A
AT1G05260	1.34456	0.049401	-1.20943	0.0676453	1.53968	0.13949	-1.16884	0.205726	1.07212	0.348645	1,14610688836263	filtre	3.4027	filtre	3.15351	filtre	#N/A	#N/A	#N/A	#N/A
AT1G05270	-1.28512	0.161886	1.06533	0.113083	-1.09811	0.302845	-1.094	0.307618	-1.1039	0.239516	-0,071449813617203	0.966497	0.155671	0.725545	0.273094	0.27	0.590489	1	0.101646	1
AT1G05280	1.22686	0.000127095	1.0479	0.152544	1.12895	0.00280498	1.15826	0.108046	1.15148	0.143327	#VALUE!	NoExp	NoExp	NoExp	NoExp	NoExp	#N/A	#N/A	#N/A	#N/A
AT1G05290	1.08914	0.171683	-1.0136	0.422099	1.03736	0.320511	1.02729	0.351163	1.08606	0.260282	#VALUE!	NoExp	NoExp	NoExp	NoExp	NoExp	#N/A	#N/A	#N/A	#N/A
AT1G05300	-2.03843	0.0198481	-1.80428	0.00210482	1.28163	0.0482945	1.22679	0.0517037	2.76047	0.000535769	-0,39710836844284	0.5526	0.668222	0.0721974	0.592587	0.0574897	3.98485	0	3.76464	0
AT1G05310	-1.00882	0.468532	1.16997	0.088993	-1.03881	0.497419	-1.09298	0.309569	-1.05016	0.337781	-0,0422301614292842	filtre	-0.95037	filtre	-0.732196	filtre	-0.326329	1	-0.17949	1
AT1G05320	-1.48473	0.0710845	1.03059	0.446853	-1.07948	0.0565119	-1.26683	0.0712608	-1.44854	0.0137293	0,21645819201742	0.385171	-0.442388	0.282564	-0.884843	0.000214001	-0.118016	1	-0.503618	1
AT1G05330	1.12184	0.135696	1.04727	0.197661	1.11006	0.246205	1.03309	0.295562	1.09089	0.0486918	#NUM!	filtre	1.564	filtre	Inf	filtre	#N/A	#N/A	#N/A	#N/A
AT1G05340	-1.34149	0.191538	1.40282	0.162396	1.1729	0.271346	1.25732	0.300467	-1.33394	0.36989	0,347350106080215	filtre	5.86562	1.22422e-44	5.48759	8.98279e-75	5.71677	0	5.41887	0
AT1G05350	-1.73208	0.0640326	-1.30007	0.0116612	1.34305	0.0779694	-1.27304	0.000319119	1.08312	0.110456	0,0144085190244348	0.997568	0.671183	0.097061	0.678882	0.00595378	2.1484	9.75833e-11	1.77197	1.11947e-07
AT1G05360	1.03868	0.30944	1.12957	0.102345	1.04101	0.43945	1.07721	0.107523	-1.02166	0.327269	0,00561965418546552	0.997784	-0.250434	0.580109	-0.170595	0.568928	0.985104	1	0.507712	1
AT1G05370	1.15581	0.0358982	-1.05641	0.262991	1.06319	0.0216452	1.00858	0.444311	1.02721	0.366335	-0,33237503516794	filtre	0.768423	filtre	0.640032	filtre	#N/A	#N/A	#N/A	#N/A
AT1G05380	-2.13727	0.0708134	-1.19218	0.145705	-1.05795	0.115102	-1.31752	0.172717	-1.57458	0.18917	-0,0291909313489441	0.987677	0.114114	0.864609	0.165988	0.528479	0.67556	1	0.739821	1
AT1G05385	-1.09614	0.324873	1.32751	0.0464946	-1.18941	0.47096	-1.07354	0.140455	-1.00213	0.488545	-0,0147222341019137	0.998623	-0.617737	0.155749	-0.678419	0.00385821	-2.51113	0	-2.15804	0
AT1G05400	1.07834	0.318656	1.00892	0.463521	1.10651	0.231721	1.06425	0.298423	1.27153	0.0218192	-0,18784486503115	filtre	0.0513138	filtre	0.586603	filtre	0.4842	1	0.317388	1
AT1G05410	-1.61912	0.0526206	1.05678	0.362207	-1.18374	0.146067	-1.10926	0.293189	-1.12096	0.315667	-0,0880596033618599	0.943346	-0.450148	0.249952	-0.220812	0.386591	-0.4918	1	-0.45451	1
AT1G05420	-1.3537	0.157736	1.11953	0.193008	1.96853	0.0320816	-1.11984	0.307312	1.18335	0.328865	-0,551878832354384	0.19658	-1.90701	0.000777468	-1.58339	9.6026e-06	#N/A	#N/A	#N/A	#N/A
AT1G05430	-1.67424	0.130665	1.35664	0.0921823	-1.16119	0.283798	1.11992	0.169246	1.10008	0.302122	0,0215563469446418	0.994352	-0.399352	0.317154	-0.357282	0.126732	-0.649514	1	-0.762827	1
AT1G05440	1.06143	0.114077	1.12987	0.054027	1.02602	0.230366	-1.02855	0.326379	1.01059	0.474634	-0,0399044639490304	filtre	0.488352	filtre	0.974294	filtre	#N/A	#N/A	#N/A	#N/A
AT1G05450	1.08482	0.0425764	1.07788	0.144531	1.10728	0.041353	1.1224	0.161755	1.14689	0.243362	#VALUE!	NoExp	Inf	filtre	Inf	filtre	#N/A	#N/A	#N/A	#N/A
AT1G05460	-2.28171	0.0816999	-1.00097	0.498681	-2.31169	0.475127	-1.56243	0.143978	-2.64229	0.00590308	0,0583606479355595	0.982074	-1.04404	0.00810308	-1.09568	2.41485e-05	-2.47816	0	-2.47104	0
AT1G05470	-1.4135	0.137032	-1.00439	0.485097	-1.28728	0.277362	-1.57847	0.0990295	-1.66909	0.030556	0,273350280051124	0.603632	-0.342263	0.525713	-0.670427	0.0315819	-0.57593	1	-0.90132	1
AT1G05480	1.07912	0.152056	1.01443	0.352789	1.01292	0.140331	1.02739	0.267168	1.0334	0.422647	#N/A	#N/A	#N/A	#N/A	#N/A	#N/A	#N/A	#N/A	#N/A	#N/A
AT1G05490	1.11716	0.284606	-1.0322	0.317452	-1.00172	0.214466	-1.00961	0.466856	1.10155	0.374415	0,407366586562378	filtre	0.683199	filtre	0.259695	filtre	#N/A	#N/A	#N/A	#N/A
AT1G05500	-2.1175	0.0408759	-1.02887	0.364513	-1.15519	0.0943454	-1.46674	0.0891135	-1.33379	0.145313	0,0601469588950524	0.974353	0.0418338	0.926616	-0.0204443	0.960229	0.623817	1	0.097103	1
AT1G05510	1.37633	0.098134	1.01561	0.388794	1.13982	0.226897	1.10667	0.054648	1.11193	0.104867	#NUM!	filtre	#NAME?	filtre	NoExp	NoExp	#N/A	#N/A	#N/A	#N/A
AT1G05520	-1.97828	0.133313	-1.24631	0.103387	-1.07697	0.207826	-1.07898	0.408459	-1.34634	0.248004	0,0845450341110345	0.912537	0.0579926	0.870012	0.0986072	0.658993	0.428337	1	0.09617	1
AT1G05530	1.04481	0.323256	1.06259	0.228898	1.03718	0.300442	1.13289	0.144639	-1.04806	0.143743	1,28300031002279	filtre	-0.160424	filtre	-1.65394	filtre	#N/A	#N/A	#N/A	#N/A
AT1G05540	1.01167	0.419542	-1.05571	0.31548	-1.0775	0.0164179	-1.17324	0.0324374	-1.11112	0.0729802	-0,118806416379299	0.956623	-0.7677	0.134688	-0.838518	0.00785765	-0.853558	1	-0.846801	1
AT1G05550	1.77694	0.0983572	1.02238	0.368587	1.33152	0.255757	1.32279	0.190058	1.20155	0.173376	1,06279354424816	filtre	-0.183563	filtre	-1.1908	filtre	#N/A	#N/A	#N/A	#N/A
AT1G05560	-2.29837	0.0596959	-1.48617	0.0337548	-3.81215	0.0109289	-2.05183	0.00349357	-4.05291	0.00312653	0,694488877945548	0.00574364	0.670143	0.147896	0.182766	0.510677	-1.08136	1	-2.13562	0
AT1G05570	-1.39081	0.0930407	-1.62488	0.0331221	-1.37204	0.0981061	-1.51611	0.105257	-1.76291	0.0097242	0,235730772012599	0.0335643	-1.3542	0.208681	-0.648549	0.0427275	-0.0940479	1	-0.583722	1
AT1G05575	-1.412	0.0507928	-1.16314	0.0798659	1.56454	0.0239489	-1.05548	0.411833	1.33097	0.299674	0,117656513130743	0.984324	4.61919	8.91483e-19	4.16914	1.12555e-33	3.34324	0	2.66867	0
AT1G05577	1.16314	0.164279	-1.01309	0.323082	1.07678	0.249631	1.03822	0.2723	1.00498	0.432702	#NUM!	filtre	0.507972	filtre	Inf	filtre	#N/A	#N/A	#N/A	#N/A
AT1G05580	1.39356	0.089508	-1.03141	0.357625	1.13342	0.125758	1.11839	0.201927	1.33884	0.234514	#DIV/0!	filtre	Inf	filtre	#NAME?	filtre	#N/A	#N/A	#N/A	#N/A
AT1G05590	-1.16327	0.336438	1.02235	0.316536	-1.49307	0.177786	-1.10467	0.347918	-1.84371	0.0591462	0,0153567834388352	0.996829	-0.751666	0.0498668	-0.812878	0.0013213	-1.62677	0.000102983	-1.11541	0.624399
AT1G05600	-1.18944	0.0535784	1.1756	0.019502	-1.19294	0.499132	-1.11872	0.158314	-1.22838	0.00570159	-0,0544624743619606	0.992387	-0.664055	0.185199	-0.583916	0.0456953	-0.744239	1	-0.757255	1
AT1G05610	1.07637	0.20482	1.02886	0.294696	1.0349	0.359713	-1.04242	0.041544	1.00958	0.177393	0,0267262926042706	filtre	-0.171121	filtre	-0.834007	filtre	#N/A	#N/A	#N/A	#N/A
AT1G05615	1.40971	0.146698	-1.04902	0.150011	1.07387	0.262414	1.00798	0.467026	1.12099	0.270294	#VALUE!	NoExp	NoExp	NoExp	NoExp	NoExp	#N/A	#N/A	#N/A	#N/A
AT1G05620	-1.22404	0.286722	1.16291	0.0246511	-1.1763	0.453044	-1.15745	0.0898136	1.00898	0.411428	-0,0648951358201929	0.987338	0.601639	0.19775	0.473276	0.0825731	-0.530873	1	-0.413319	1
AT1G05630	-1.60345	0.0517472	-1.34411	0.0311659	-1.31261	0.439988	-1.59595	0.0840134	-1.66684	0.0067309	0,51161698883179	0.000218983	-0.179082	0.997509	-0.434777	0.266615	1.6128	0.000142056	1.48578	0.000222278
AT1G05640	1.79185	0.154265	-1.09292	0.313717	1.13848	0.245592	1.10932	0.266005	1.19108	0.359752	0,275223696770277	0.869734	0.211374	0.814095	-0.51584	0.279858	#N/A	#N/A	#N/A	#N/A
AT1G05650	1.43986	0.140428	1.05849	0.227948	1.16758	0.264581	1.04314	0.30058	1.09188	0.25823	#VALUE!	NoExp	NoExp	NoExp	NoExp	NoExp	#N/A	#N/A	#N/A	#N/A
AT1G05660	1.21875	0.181868	-1.03902	0.342101	1.10303	0.0115489	1.09117	0.185885	1.16354	0.196452	#VALUE!	NoExp	NoExp	NoExp	NoExp	NoExp	#N/A	#N/A	#N/A	#N/A
AT1G05670	-1.52423	0.0535913	1.02895	0.351457	-1.02365	0.0609948	-1.30972	0.19991	-1.43845	0.0344524	-0,0887089944858957	0.987338	1.26958	0.000601948	1.38542	1.69588e-08	#N/A	#N/A	#N/A	#N/A
AT1G05680	-1.63941	0.0909942	-1.61844	0.00653471	-3.23697	0.0136259	-1.53629	0.00374081	-1.66978	0.00674696	-2,47485665060492	filtre	11.606	5.64416e-75	13.9192	2.00798e-142	1.48697	0.00228673	0.823267	1
AT1G05690	-1.01684	0.365644	1.08643	0.0289329	-1.05374	0.230939	-1.00608	0.467817	1.00128	0.486321	0,148272486450077	0.919894	-1.03889	0.0266394	-0.829153	0.00957509	-0.130334	1	-0.551295	1
AT1G05700	1.04386	0.289485	1.03569	0.271161	1.05526	0.294899	1.0167	0.423175	1.24636	0.126866	2,19407796038079	filtre	0.503623	filtre	-1.3378	filtre	2.06486	1.12221e-09	2.75062	0
AT1G05710	-1.03696	0.384485	1.1085	0.189866	-1.00074	0.416211	1.00416	0.482446	1.20987	0.181613	-0,105480192041121	0.952588	2.46185	5.32397e-10	2.52422	6.3439e-12	2.93829	0	3.08868	0
AT1G05720	-1.4695	0.195909	1.14647	0.12755	-1.17049	0.378165	1.02692	0.451279	-1.10835	0.377547	-0,0285318399957574	0.992387	-0.0653827	0.874807	-0.0102947	0.94307	#N/A	#N/A	#N/A	#N/A
AT1G05730	1.11554	0.0235594	1.08932	0.0631665	1.03743	0.102489	1.09006	0.200963	1.22829	0.208271	0,118540122212567	0.976173	1.43236	0.00293375	1.59743	1.5807e-06	1.258	0.20783	0.998911	1
AT1G05740	1.65021	0.0997851	1.03753	0.162569	1.21165	0.245673	1.13858	0.0638012	1.21547	0.196698	0,340262154963403	filtre	1.43232	filtre	1.76603	filtre	#N/A	#N/A	#N/A	#N/A
AT1G05750	-1.2015	0.273168	1.08054	0.308559	-1.16683	0.29784	-1.0368	0.453623	-1.59563	0.0500904	0,0357416481423486	0.989077	-0.205599	0.691264	-0.154737	0.627253	#N/A	#N/A	#N/A	#N/A
AT1G05760	-1.01112	0.449156	1.06309	0.346798	-1.04929	0.0310863	-1.03015	0.262411	1.01596	0.430096	0,10892336461605	0.951831	0.354187	0.389669	-0.743627	0.0528688	0.335506	1	0.348026	1
AT1G05770	1.16809	0.0741775	1.10008	0.234164	1.12604	0.0381566	1.13831	0.209456	1.08042	0.167253	0,348652522078174	filtre	0.183762	filtre	-0.153416	filtre	0.395735	1	0.280746	1
AT1G05780	1.06523	0.397028	1.17468	0.178613	-1.07482	0.144364	-1.03936	0.356381	1.06794	0.356168	-0,111631165361138	0.971505	0.169758	0.755252	0.400574	0.174445	0.00900208	1	0.347813	1
AT1G05785	-1.61935	0.162119	-1.12124	0.111112	-1.3147	0.277469	-1.20393	0.147671	-1.05526	0.429724	0,0459785648313547	0.991465	0.382498	0.447633	0.42909	0.141427	0.88533	1	1.26406	0.033247
AT1G05790	-1.06669	0.281767	-1.04779	0.184462	-1.19081	0.494647	-1.07585	0.336954	-1.16438	0.213906	-0,0863514777382462	0.922836	-0.143974	0.757875	0.00630603	0.950035	#N/A	#N/A	#N/A	#N/A
AT1G05800	1.09991	0.180303	-1.02662	0.346866	1.05613	0.484819	1.0134	0.381975	1.0063	0.454512	#DIV/0!	filtre	Inf	filtre	6.89017	9.07637e-30	#N/A	#N/A	#N/A	#N/A
AT1G05805	-1.57012	0.143825	1.07772	0.375246	1.23558	0.112786	1.04823	0.420337	1.08353	0.437234	-0,0341597836972723	0.987338	-0.373859	0.367713	-0.400169	0.131095	0.454377	1	0.327978	1
AT1G05810	-1.47581	0.104264	-1.40162	0.0294307	-1.25483	0.368565	-1.27263	0.066068	1.2013	0.3535	0,0227538491483733	0.997784	-0.607168	0.102513	-1.29852	4.90953e-05	-0.318203	1	-0.945278	1
AT1G05820	1.15168	0.157444	-1.06056	0.212613	-1.03855	0.21711	-1.0336	0.198313	1.04053	0.232478	0,178923479832629	0.936287	0.255184	0.757002	0.00668082	0.97645	0.739069	1	0.48762	1
AT1G05830	-1.51274	0.112947	-1.06071	0.219883	-1.1596	0.168718	-1.23293	0.169773	-1.31572	0.030714	0,0231099239561136	0.992387	-0.561376	0.143324	-0.401813	0.0949337	#N/A	#N/A	#N/A	#N/A
AT1G05840	-1.08953	0.406154	-1.07639	0.204186	-1.27554	0.359717	-1.06804	0.32963	1.0823	0.147296	-0,00355086175343978	0.996829	-0.235972	0.677274	-0.221674	0.46846	0.6458	1	0.467101	1
AT1G05850	1.10976	0.021414	-1.00535	0.489493	-1.00104	0.00115293	1.03773	0.128741	1.06767	0.0732598	-0,207382681638526	0.666743	-0.33228	0.562738	-0.651879	0.0671476	-0.873173	1	-0.935003	1
AT1G05860	-1.00356	0.472297	1.08729	0.181546	-1.22854	0.00905722	-1.11839	0.225431	-1.23966	0.0484782	-0,102889163606501	0.976173	-0.687961	0.153304	-0.606058	0.0170526	-0.366698	1	-0.649716	1
AT1G05870	-1.02126	0.463312	1.27951	0.109269	-1.21749	0.281294	-1.15672	0.211604	-1.09855	0.198081	-0,215810883624237	0.577547	-1.61466	6.83362e-05	-1.13022	1.30056e-06	-1.18899	0.705104	-1.30856	0.0129342
AT1G05880	-1.17132	0.0443218	-1.0371	0.385455	-1.24755	0.298594	-1.16744	0.0498506	1.02427	0.373994	-1,0956331211889	filtre	5.50724	2.08939e-10	7.21591	6.21237e-62	5.97711	0	5.91063	0
AT1G05890	-1.97662	0.118857	1.0405	0.398344	-1.36154	0.267345	-1.23853	0.139976	-1.50278	0.174198	-0,0129003612181088	0.998623	0.27628	0.517179	0.353697	0.199959	1.08384	1	1.28574	0.0210706
AT1G05894	1.01819	0.38676	-1.01908	0.289132	1.07543	0.0655824	1.01332	0.315278	-1.03739	0.16735	-0,514401358834199	filtre	0.050912	filtre	0.917985	filtre	#N/A	#N/A	#N/A	#N/A
AT1G05900	1.27632	0.216128	1.17246	0.0403919	1.0443	0.206109	1.04627	0.324822	1.16617	0.238589	-0,0024134136205236	0.998623	-0.469512	0.273748	-0.305463	0.193546	-1.19702	0.613681	-0.527629	1
AT1G05910	-1.89369	0.0829517	-1.13952	0.0507653	-1.10164	0.129652	-1.3154	0.173226	-1.48617	0.098928	0,0722600558631396	0.971505	-0.0269936	0.983139	0.143718	0.537252	0.497161	1	0.0982622	1
AT1G05920	1.14405	0.0803751	-1.02734	0.22533	1.02423	0.168889	1.00937	0.417732	1.0077	0.462585	#VALUE!	NoExp	NoExp	NoExp	NoExp	NoExp	#N/A	#N/A	#N/A	#N/A
AT1G05930	1.22061	0.0533485	1.04108	0.227744	1.14205	0.2324	1.11739	0.05874	1.1142	0.155029	#VALUE!	NoExp	NoExp	NoExp	Inf	filtre	#N/A	#N/A	#N/A	#N/A
AT1G05940	-1.58657	0.17185	1.30163	0.14777	-1.33491	0.344785	1.17707	0.260784	-1.4983	0.226995	0,0189890431519791	0.99425	-0.101936	0.827211	-0.0996121	0.708548	-0.342359	1	-0.486782	1
AT1G05950	-1.32555	0.0723507	-1.05178	0.196136	-1.29549	0.398898	-1.34092	0.0292652	-1.45695	0.00221934	-0,0109246548653243	0.998623	-0.513257	0.330952	-0.00884975	0.984874	#N/A	#N/A	#N/A	#N/A
AT1G05960	-1.21617	0.192626	1.09714	0.251128	1.01075	0.0672857	-1.19503	0.181209	-1.23991	0.224466	0,0776775696897296	0.947494	0.310561	0.551035	0.209188	0.459346	-0.226752	1	0.58872	1
AT1G05970	-1.15407	0.142824	1.03749	0.380317	-1.14221	0.450861	-1.01688	0.458436	1.07657	0.351539	-0,124637751134837	0.983782	-0.28449	0.637369	-0.333446	0.302995	-0.98553	1	-1.0559	1
AT1G05990	1.10779	0.352018	-1.20984	0.0299649	-1.23384	0.140793	-1.22379	0.0143558	1.27247	0.221106	#DIV/0!	filtre	Inf	filtre	3.38368	filtre	#N/A	#N/A	#N/A	#N/A
AT1G06000	-1.09293	0.389022	-1.3444	0.171672	-1.51099	0.124074	-1.75392	0.0118577	-2.21088	0.0126726	-0,12738690298624	0.997784	0.601813	0.186563	1.15917	0.00127321	-1.43436	0.00685898	-1.20837	0.103799
AT1G06010	-1.22978	0.290699	1.23527	0.0544185	-1.08205	0.423378	1.03111	0.452961	1.06395	0.42061	0,108800509265509	0.89899	0.371658	0.34409	0.342513	0.175619	-0.00867607	1	-0.436645	1
AT1G06020	1.30723	0.22196	-1.0648	0.15	-1.00457	0.0965377	-1.00008	0.49905	-1.04581	0.161644	-0,0445680225039428	filtre	1.2015	filtre	0.704851	filtre	0.298826	1	0.113176	1
AT1G06030	1.14344	0.118777	-1.05427	0.0621133	1.07341	0.406555	1.03664	0.082263	1.0203	0.395056	1,59347580957431	filtre	2.76357	filtre	1.33657	filtre	#N/A	#N/A	#N/A	#N/A
AT1G06040	-1.61764	0.0899973	1.62594	0.0241558	1.21894	0.070371	1.25421	0.0785023	1.05836	0.41993	0,119382304562137	0.915802	-0.871984	0.0539899	-0.81063	0.0132867	-1.73456	7.87458e-06	-1.68763	1.19839e-06
AT1G06050	-1.37292	0.106792	-1.00388	0.485504	-1.27579	0.443411	-1.04344	0.397793	1.08836	0.400651	0,182527567324013	0.746526	2.26786	7.35011e-11	2.2748	8.64647e-20	1.97803	1.32551e-08	2.26539	0
AT1G06060	-1.39449	0.103371	-1.28973	0.0461083	-1.27529	0.17553	-1.20704	0.104212	1.04905	0.376865	-0,00794783412093927	0.998233	0.159292	0.705519	0.121648	0.623605	0.510012	1	0.549585	1
AT1G06070	-2.00501	0.0616853	1.05559	0.254827	1.00825	0.0675061	-1.36091	0.174983	-1.60042	0.0800803	0,0411910351988661	0.987338	0.234178	0.607064	0.0865657	0.747826	0.469271	1	0.870008	1
AT1G06080	-1.02043	0.461531	2.1764	0.0332849	1.11726	0.330838	1.68225	0.00270862	-1.07327	0.327758	0,762715853649807	0.348186	0.196339	0.432313	-0.958167	0.213428	#N/A	#N/A	#N/A	#N/A
AT1G06090	1.0368	0.421494	-1.02989	0.436861	1.04996	0.441651	-1.02437	0.432401	-1.03069	0.407104	0,646757687582126	filtre	#NAME?	filtre	-0.410641	filtre	#N/A	#N/A	#N/A	#N/A
AT1G06100	1.11981	0.314349	1.21665	0.197638	1.00642	0.453342	-1.19505	0.15122	-1.23342	0.112485	#VALUE!	NoExp	NoExp	NoExp	NoExp	NoExp	#N/A	#N/A	#N/A	#N/A
AT1G06110	-1.42256	0.109628	1.00611	0.484575	-1.54281	0.363418	-1.18241	0.280899	-1.12486	0.382082	-0,0369552463941714	0.987338	-0.565974	0.173797	-0.629969	0.0176072	-1.08474	1	-1.20941	0.101653
AT1G06120	1.09016	0.262424	-1.15997	0.13493	-1.04027	0.230473	1.05047	0.394897	1.53176	0.264821	0,188544579349055	filtre	#NAME?	filtre	#NAME?	filtre	#N/A	#N/A	#N/A	#N/A
AT1G06130	-1.69986	0.123826	1.17075	0.217351	-1.20488	0.292964	1.00397	0.488544	-1.18248	0.256685	0,114880000977709	0.84662	0.796744	0.0405658	0.880723	0.000330491	0.569121	1	0.748464	1
AT1G06135	2.8599	0.118823	-1.04553	0.391255	1.64972	0.271657	1.5058	0.13459	1.88832	0.18313	#DIV/0!	filtre	Inf	filtre	7.65119	1.73103e-30	2.15202	8.13194e-11	2.3686	0
AT1G06140	1.0749	0.378235	-1.00021	0.499586	1.11634	0.405372	-1.0786	0.322676	1.01837	0.487716	0,199851078209138	0.959981	0.457999	0.462925	-0.20188	0.604939	#N/A	#N/A	#N/A	#N/A
AT1G06145	-1.1488	0.225539	1.23392	0.115487	-1.09635	0.193789	-1.00339	0.494839	-1.47782	0.0302166	#N/A	#N/A	#N/A	#N/A	#N/A	#N/A	#N/A	#N/A	#N/A	#N/A
AT1G06150	-1.54553	0.0294516	-1.21627	0.0736525	-1.50747	0.364474	-1.44912	0.0302497	-1.63108	0.105194	0,0777619850740571	0.987338	-0.24434	0.624725	-0.222779	0.549319	#N/A	#N/A	#N/A	#N/A
AT1G06160	-1.30526	0.0865407	-1.73438	0.0043149	-1.30709	0.137333	1.33634	0.200553	2.10247	0.0861392	-0,399577071067569	0.693199	2.37779	1.06773e-09	3.28611	8.73397e-30	#N/A	#N/A	#N/A	#N/A
AT1G06170	1.32135	0.176896	-1.00251	0.486811	1.03954	0.44137	-1.12411	0.0378722	-1.08906	0.0600377	-0,20281658870438	filtre	-0.0294521	filtre	-0.446383	filtre	#N/A	#N/A	#N/A	#N/A
AT1G06180	1.35131	0.115819	-1.10225	0.108335	-1.22782	0.0472383	1.06903	0.317875	1.18386	0.278518	0,555579926056576	filtre	2.58045	7.90614e-08	2.66174	1.39419e-13	0.572312	1	0.310546	1
AT1G06190	-1.5666	0.16327	1.08475	0.240289	-1.06011	0.299127	-1.27814	0.0675226	-2.05064	0.027386	-0,170251173988001	0.533431	-0.254884	0.574193	-0.230319	0.393151	-1.77859	2.63302e-06	-1.29298	0.0180643
AT1G06200	-1.58123	0.0900465	1.35365	0.0750243	-1.06155	0.181996	1.06179	0.103583	-1.19117	0.342273	-0,0152364050312285	0.995171	0.325907	0.45108	0.309905	0.232466	#N/A	#N/A	#N/A	#N/A
AT1G06210	-1.09443	0.0123364	1.04364	0.260132	1.04882	0.0682619	-1.1085	0.00483461	-1.19265	0.035666	0,0357640266871573	0.987338	0.578845	0.1629	0.402608	0.0948887	0.994286	1	0.891466	1
AT1G06220	-1.26793	0.137103	1.05564	0.181286	-1.04777	0.24571	-1.03825	0.393791	-1.28561	0.0901784	-0,0132199493300527	0.998623	-0.310111	0.505988	-0.178347	0.529192	-0.63422	1	-0.415511	1
AT1G06225	-1.03069	0.302416	-1.10143	0.0228962	-1.10448	0.195633	-1.08624	0.012932	-1.07792	0.0372352	#VALUE!	NoExp	NoExp	NoExp	NoExp	NoExp	#N/A	#N/A	#N/A	#N/A
AT1G06230	-1.90823	0.0301599	-1.08876	0.142189	-1.04462	0.0484394	-1.28789	0.179812	-2.00235	0.102878	0,0439144940957209	0.987338	0.225158	0.623622	0.190036	0.493182	0.271503	1	0.559389	1
AT1G06240	-1.46552	0.214331	1.04093	0.39755	-1.80588	0.411605	-1.20061	0.208599	-2.11304	0.0152433	0,017637619562013	0.994333	-1.14398	0.00540301	-0.913533	0.000351567	-1.95827	2.29321e-08	-2.06512	1.62643e-11
AT1G06250	1.06914	0.345729	-1.10194	0.264758	-1.12378	0.0302113	-1.05879	0.291293	-1.12094	0.217485	0,561920051115214	filtre	0.811428	filtre	-1.14466	filtre	#N/A	#N/A	#N/A	#N/A
AT1G06260	1.36803	0.104112	1.00598	0.475335	-1.05278	0.109984	-1.14069	0.119301	-1.15598	0.0649627	-0,293959415878127	filtre	0.445507	filtre	-0.131568	filtre	#N/A	#N/A	#N/A	#N/A
AT1G06270	-1.387	0.189521	1.48212	0.0631627	-1.49417	0.499929	-1.05598	0.377855	-1.64294	0.027787	0,12812258870028	0.970131	-0.176932	0.783984	-0.152451	0.67749	-0.129771	1	-0.593462	1
AT1G06280	1.13353	0.183665	1.00447	0.42633	1.04089	0.234768	1.01735	0.191126	1.04358	0.0102457	#VALUE!	NoExp	NoExp	NoExp	NoExp	NoExp	#N/A	#N/A	#N/A	#N/A
AT1G06290	-1.69661	0.16298	1.04389	0.400515	-1.2867	0.289701	1.0036	0.495235	-1.70259	0.189556	-0,0935747453002367	0.966497	0.187634	0.7178	0.128377	0.704898	-0.163991	1	0.497526	1
AT1G06310	-1.04015	0.22196	-1.08007	0.16221	1.01517	0.205804	-1.07328	0.13467	-1.03484	0.316532	-0,0405142863810401	filtre	1.64	filtre	2.26959	filtre	0.506579	1	0.488571	1
AT1G06320	-1.09042	0.113173	-1.03292	0.157025	-1.10105	0.0946223	1.12621	0.315893	-1.10316	0.0605481	#VALUE!	NoExp	NoExp	NoExp	NoExp	NoExp	#N/A	#N/A	#N/A	#N/A
AT1G06330	1.31907	0.107585	1.04777	0.280893	1.09221	0.24902	1.06909	0.220243	-1.0145	0.399586	#VALUE!	NoExp	NoExp	NoExp	NoExp	NoExp	#N/A	#N/A	#N/A	#N/A
AT1G06340	1.552	0.106627	-1.00573	0.390129	1.12922	0.197449	1.06148	0.0172543	1.25774	0.141641	-1,75743081043431	filtre	-0.245546	filtre	1.42618	filtre	#N/A	#N/A	#N/A	#N/A
AT1G06350	-1.11249	0.355006	1.2025	0.112803	-1.05287	0.372046	-1.27354	0.0248273	-1.19986	0.208397	#NUM!	filtre	#NAME?	filtre	NoExp	NoExp	#N/A	#N/A	#N/A	#N/A
AT1G06360	1.50184	0.00977128	1.27193	0.111902	1.40755	0.324055	-1.95338	0.0335012	-1.83561	0.00145124	1,08086415980828	filtre	-2.74425	filtre	-4.95298	filtre	#N/A	#N/A	#N/A	#N/A
AT1G06370	-1.0725	0.255139	-1.02555	0.377372	-1.03688	0.459586	-1.03383	0.329661	1.01208	0.434443	-0,0569004496679801	0.991465	-0.737645	0.171458	-0.612604	0.0947877	-1.14119	1	-1.12346	0.537312
AT1G06380	-1.44107	0.0369284	-1.05701	0.271488	-1.08026	0.146166	-1.19512	0.0372194	-1.26055	0.122933	-0,0704934799354044	0.974562	0.34465	0.419194	0.519416	0.0750573	-0.588284	1	-0.287035	1
AT1G06390	-1.87293	0.110926	-1.05164	0.073971	-1.29362	0.248179	1.0821	0.307946	-1.14454	0.373424	-0,068610420869101	0.970131	-0.0374451	0.949157	0.13437	0.652906	1.31439	0.0730573	0.61836	1
AT1G06400	-1.22302	0.246365	1.67502	0.0136459	1.06278	0.323728	1.468	0.0236376	1.28	0.0804986	-0,140746653989577	0.758889	-0.171395	0.780721	-0.47615	0.110207	-1.46674	0.00350362	-1.79484	5.77383e-08
AT1G06410	-1.7919	0.100331	1.01829	0.449984	1.10958	0.0673039	-1.12823	0.281266	-1.78568	0.175205	-0,0982410101152471	0.896085	-0.243372	0.644889	-0.535487	0.0759764	#N/A	#N/A	#N/A	#N/A
AT1G06420	1.23383	0.102349	1.09765	0.0888439	1.09595	0.243105	-1.06214	0.116836	-1.00646	0.484573	0,48385063219414	filtre	-0.808325	filtre	-0.928451	filtre	#N/A	#N/A	#N/A	#N/A
AT1G06430	-1.53925	0.124545	1.20435	0.141083	-1.0158	0.173396	-1.28544	0.0955288	-1.68429	0.0556233	-0,0557908357899388	0.975753	-0.632615	0.122212	-0.594268	0.0247099	-0.758426	1	-0.862199	1
AT1G06440	1.18907	0.00127846	1.1475	0.131475	1.10868	0.211882	1.12388	0.102781	1.21355	0.278857	-0,0000496358183040114	0.998623	0.0992952	0.90588	-0.0478576	0.908565	#N/A	#N/A	#N/A	#N/A
AT1G06450	-1.66312	0.0894477	-1.02591	0.401912	-1.48082	0.329842	-1.25519	0.129717	-1.59706	0.0156009	0,250105660296513	filtre	0.241522	filtre	0.103859	filtre	0.858594	1	0.810257	1
AT1G06460	-1.52365	0.109628	1.22161	0.135068	-1.48935	0.403136	1.05162	0.315693	-1.16297	0.227777	-0,0400393938497414	0.987338	-0.718603	0.226488	-0.637095	0.0855159	-2.28003	0	-2.38589	0
AT1G06470	-1.14332	0.268479	1.13702	0.0769073	1.04232	0.221775	1.25701	0.122367	-1.01429	0.481491	0,0177075830121269	0.994423	-0.230977	0.604068	-0.0473364	0.863821	0.148425	1	-0.423993	1
AT1G06475	1.00176	0.484992	1.02652	0.346131	-1.07193	0.0748783	-1.10753	0.164631	-1.07969	0.171961	-0,050945036434442	0.995168	-0.285824	0.523685	0.725979	0.185925	#N/A	#N/A	#N/A	#N/A
AT1G06490	1.12535	0.0138095	1.02064	0.34037	1.05676	0.082917	-1.09908	0.208162	-1.10108	0.103203	-0,0634656876360215	0.987338	-0.4644	0.372849	-0.507349	0.18076	#N/A	#N/A	#N/A	#N/A
AT1G06500	-1.27799	0.184558	1.13193	0.101923	-1.34192	0.453935	-1.07952	0.0522487	-1.14306	0.172317	-0,131320608217938	0.782455	-0.543731	0.235791	-0.609308	0.0291599	-1.86744	2.66451e-07	-1.68074	1.44702e-06
AT1G06510	-1.21677	0.147365	1.13953	0.225052	-1.0514	0.264104	-1.09981	0.208005	-1.13541	0.25524	0,0545110054113134	0.987338	-0.195611	0.6584	-0.149992	0.569475	-0.325997	1	-0.747312	1
AT1G06520	-1.03608	0.433319	-1.32867	0.00274557	-1.0619	0.0346424	-1.21898	0.0260904	1.0629	0.309912	0,483816727842955	0.565802	-0.13715	filtre	-1.27119	filtre	#N/A	#N/A	#N/A	#N/A
AT1G06530	-1.78868	0.0967994	1.16201	0.264195	-1.29795	0.298052	-1.13309	0.232831	-1.45416	0.0936518	-0,0377565685873495	0.987338	0.697064	0.0862388	0.613599	0.0135797	-0.522626	1	-0.072804	1
AT1G06540	1.37062	0.0649921	-1.03475	0.288327	1.15268	0.236277	1.05857	0.118182	1.09119	0.033105	1,22649617782395	filtre	3.46369	filtre	1.56125	filtre	#N/A	#N/A	#N/A	#N/A
AT1G06550	-1.6011	0.105706	-1.17096	0.074296	-1.16036	0.210327	-1.36372	0.11291	-1.35931	0.108883	0,028523148462019	0.987338	0.153177	0.690518	0.0477649	0.828554	0.298094	1	0.342156	1
AT1G06560	-2.16896	0.139349	-1.08534	0.174256	-1.86846	0.406231	-1.15456	0.324496	-1.76166	0.113357	-0,144123532033038	0.791684	-0.342823	0.389667	-0.397342	0.115056	-0.604012	1	-0.821245	1
AT1G06570	-2.17271	0.0358693	1.2672	0.0502417	-1.01604	0.0753716	1.54902	0.0575362	1.17282	0.262418	-0,441964367793262	0.444983	1.23921	0.0028963	1.06506	0.00145788	#N/A	#N/A	#N/A	#N/A
AT1G06580	-1.00436	0.486667	1.0811	0.217266	-1.00382	0.376876	1.01055	0.429962	1.16483	0.336587	-0,0456274930985675	0.997784	-0.0843251	0.947402	-0.181865	0.630197	#N/A	#N/A	#N/A	#N/A
AT1G06590	-1.09543	0.237791	-1.1466	0.173187	-1.10233	0.36423	-1.13283	0.189511	-1.05437	0.361339	-0,0480861381614584	0.987338	0.143193	0.778269	0.341791	0.218534	0.724777	1	0.513121	1
AT1G06620	-1.40013	0.155917	-1.07147	0.339998	1.3819	0.0926801	-1.00785	0.478069	1.57596	0.116596	-0,030239614180577	0.998623	3.40191	4.42047e-13	3.24126	1.91333e-32	1.68916	2.37067e-05	0.766722	1
AT1G06630	-1.46885	0.107048	1.02147	0.368559	-1.23036	0.27611	-1.19752	0.186058	-1.12448	0.352181	0,0263688287464474	0.987338	-0.208796	0.703248	-0.394608	0.121228	-0.110048	1	-0.497729	1
AT1G06640	1.02372	0.430653	1.2048	0.0726229	-1.04445	0.10736	-1.21807	0.13536	-1.03309	0.353357	-0,132008977608711	0.713419	-0.18182	0.70483	-0.293278	0.324342	-1.49911	0.00176519	-1.02508	1
AT1G06645	-1.38089	0.118618	1.00222	0.484397	-1.42879	0.490744	-1.3034	0.0742266	1.10478	0.35552	0,0817692372678091	0.944794	-0.895947	0.024362	-0.894353	0.000600958	-0.444986	1	-0.665398	1
AT1G06650	-1.70605	0.107793	1.03232	0.404679	-1.13916	0.192847	-1.10474	0.306972	-1.18512	0.286064	0,004767632361597	0.997468	-0.284595	0.525155	-0.404936	0.11893	-0.263397	1	-0.593278	1
AT1G06660	1.26714	0.142194	-1.0025	0.485687	-1.04484	0.173091	-1.04273	0.239624	1.14914	0.322354	0,435251155970821	filtre	-1.03526	filtre	-0.530353	filtre	#N/A	#N/A	#N/A	#N/A
AT1G06670	-2.03512	0.0593552	-1.06761	0.202137	-1.54828	0.136632	-1.39695	0.0359629	-2.97844	0.0358806	0,0219956927714377	0.994126	-0.334102	0.416356	-0.141591	0.587305	-0.714727	1	-0.297191	1
AT1G06680	1.37718	0.0287881	1.29879	0.0801996	1.34183	0.00231227	1.05545	0.325084	1.08341	0.338417	0,0588881749273479	0.986249	-0.789907	0.360377	-1.03893	0.0283301	-0.339892	1	-0.547434	1
AT1G06690	-1.18486	0.259305	-1.30044	0.0800127	-1.04567	0.49223	-1.78658	0.00372398	-1.81352	0.160082	-0,033451081989237	0.987338	-0.427005	0.294877	-0.538192	0.0229829	-1.60494	0.000170056	-1.72731	3.98232e-07
AT1G06700	-1.48669	0.0751943	-1.02152	0.458648	-1.20382	0.26563	-1.18333	0.204752	-1.0519	0.389319	-0,103705544066263	0.86396	-0.303879	0.59661	-0.391886	0.241201	0.417643	1	0.482767	1
AT1G06710	-1.21023	0.088477	1.03588	0.241111	-1.09118	0.170731	-1.12598	0.194515	-1.2646	0.00183805	0,0933329938516193	0.982738	-0.52446	0.272752	-0.506058	0.0903698	#N/A	#N/A	#N/A	#N/A
AT1G06720	-2.40408	0.0859764	-1.20086	0.0546795	-2.01217	0.354668	-1.2236	0.258855	-3.55458	0.0329129	-0,0349394058227458	0.986352	0.191071	0.68183	0.353511	0.119676	-0.819454	1	-0.0528428	1
AT1G06730	-1.14747	0.205772	1.02123	0.434463	-1.20674	0.429785	1.00965	0.421364	-1.15178	0.314054	0,0342252041748234	0.987856	-0.424395	0.302239	-0.38663	0.129912	-0.534668	1	-0.622383	1
AT1G06740	-1.09953	0.188268	1.07682	0.216334	-1.08056	0.2805	1.01569	0.42708	-1.15905	0.0896619	0,0814805330694404	0.984324	-0.870758	0.102103	-0.738224	0.0236	#N/A	#N/A	#N/A	#N/A
AT1G06750	1.28167	0.108827	1.02982	0.368959	1.17136	0.295806	1.10171	0.211899	1.26831	0.250672	-0,149715464970872	filtre	-0.674551	filtre	-0.588576	filtre	#N/A	#N/A	#N/A	#N/A
AT1G06760	-1.62669	0.0673115	1.41094	0.0242957	-1.28806	0.44459	1.00342	0.480809	1.13578	0.0847518	-0,0273692616778814	0.989061	-0.638715	0.179995	-0.810578	0.00709307	0.609646	1	0.12797	1
AT1G06770	-1.2251	0.034432	-1.09694	0.144943	-1.06064	0.111673	-1.16508	0.0976891	-1.25616	0.151102	0,271925421349036	0.451501	0.77519	0.107822	0.614697	0.0228958	1.36141	0.0295826	1.87967	4.61907e-09
AT1G06780	-1.15514	0.227118	-1.00279	0.488838	1.25664	0.0512353	-1.21812	0.0876435	-1.40929	0.0142871	0,120960936316669	0.853753	0.260659	0.604163	0.239616	0.334896	1.10706	1	1.3123	0.0119304
AT1G06790	1.06146	0.342257	-1.00859	0.467193	-1.31479	0.0866871	-1.0568	0.344583	-1.01962	0.447696	0,0816364694319178	0.984324	-0.403188	0.362798	-0.177885	0.640786	-1.11074	1	-0.755201	1
AT1G06800	-1.48931	0.0456989	-1.38878	0.111687	-1.24226	0.284086	-1.4034	0.0960677	1.07475	0.255006	0,081604729344345	0.963606	2.72236	1.63693e-12	2.42482	3.02175e-26	#N/A	#N/A	#N/A	#N/A
AT1G06810	1.15801	0.108718	1.03128	0.0860434	1.17939	0.0242798	1.17238	0.109891	1.17251	0.175213	-2,02202081575192	filtre	0.978646	filtre	3.24759	filtre	#N/A	#N/A	#N/A	#N/A
AT1G06820	-1.71225	0.189576	1.234	0.057217	-1.17385	0.285338	-1.32526	0.14645	-1.58642	0.0222731	-0,0471521134680649	0.983326	-0.601629	0.116433	-0.677221	0.00293098	-0.337846	1	-0.58728	1
AT1G06830	-1.35388	0.103876	-1.42481	0.0138574	1.16182	0.133072	-1.25555	0.0460431	1.65634	0.160081	-0,26100000530395	0.841984	2.9156	1.14032e-12	2.70554	1.56891e-11	0.416916	1	0.814393	1
AT1G06840	-2.62111	0.0384507	-1.23419	0.0138569	-1.15698	0.0899033	-1.06726	0.402001	-1.58048	0.179674	0,00404968651825183	0.998623	1.36077	0.000355593	1.01538	0.000135042	1.11811	1	1.25606	0.0392731
AT1G06850	-1.23779	0.130391	1.01877	0.409858	-1.01803	0.202127	-1.17193	0.196856	-1.08068	0.35406	0,0952730187782018	0.954955	0.314369	0.486605	0.226074	0.406139	1.17141	0.952767	1.26187	0.0348006
AT1G06870	-1.97503	0.0970561	-1.09286	0.107523	-1.10689	0.187156	-1.35004	0.117022	-1.20446	0.266411	0,0502056705035953	0.984324	0.591036	0.140062	0.603645	0.0117788	1.48027	0.00263558	0.867524	1
AT1G06890	-1.6625	0.16555	-1.28859	0.179564	-1.59734	0.39035	-1.20112	0.227637	-1.27537	0.144621	-0,0153763220284864	0.996793	-0.0381582	0.941601	-0.110624	0.699737	#N/A	#N/A	#N/A	#N/A
AT1G06900	-1.22152	0.148243	1.27413	0.0882835	-1.20534	0.350834	-1.00644	0.489892	-2.01734	0.0506242	-0,173879891877177	0.509677	-0.559831	0.160555	-0.364897	0.191958	#N/A	#N/A	#N/A	#N/A
AT1G06910	1.23154	0.0932478	-1.06337	0.163308	1.04597	0.219861	1.0172	0.15989	1.0349	0.390257	0,0784903330330862	0.984324	-0.807921	0.0785622	-0.599907	0.0508182	-0.819576	1	-1.17649	0.194941
AT1G06920	1.02383	0.358093	1.02188	0.237296	1.0492	0.412067	1.02071	0.210863	1.04788	0.172334	#DIV/0!	filtre	NoExp	NoExp	#NAME?	filtre	#N/A	#N/A	#N/A	#N/A
AT1G06923	1.04029	0.222764	-1.05952	0.112872	1.03739	0.291081	1.00456	0.469627	1.04318	0.251619	#VALUE!	NoExp	Inf	filtre	Inf	filtre	#N/A	#N/A	#N/A	#N/A
AT1G06925	1.16174	0.0407437	1.05346	0.213761	1.11998	0.158845	1.12369	0.153429	1.2206	0.226378	-1,05511107625405	filtre	-0.796597	filtre	0.0183465	filtre	#N/A	#N/A	#N/A	#N/A
AT1G06930	2.13284	0.0993054	1.00609	0.482192	1.38129	0.231614	1.27316	0.133248	1.48166	0.19617	#NUM!	filtre	#NAME?	filtre	NoExp	NoExp	#N/A	#N/A	#N/A	#N/A
AT1G06950	-1.40576	0.207734	1.22498	0.135522	-1.074	0.26769	-1.17602	0.293901	-2.58293	0.0511265	-0,237782026169222	0.261709	-0.29705	0.530503	-0.296191	0.310545	-1.06318	1	-1.04052	1
AT1G06960	-1.39255	0.181014	-1.10628	0.288827	-1.33051	0.425142	-1.24243	0.119733	-1.06874	0.341064	-0,126177824507509	0.843604	-0.388339	0.357558	-0.252968	0.320095	-1.38184	0.0197847	-0.796333	1
AT1G06970	1.96816	0.108573	1.03445	0.35457	1.18527	0.239494	1.20074	0.217256	1.34113	0.205865	0,0618607220131034	filtre	0.900118	filtre	1.28967	filtre	#N/A	#N/A	#N/A	#N/A
AT1G06980	-1.10777	0.115455	1.18157	0.0510873	-1.21365	0.183919	-1.14596	0.0816194	-1.12055	0.0772939	0,293595925795148	0.36055	-2.07099	7.55812e-05	-1.85359	6.43641e-10	-1.40393	0.0127279	-1.38457	0.00240261
AT1G06990	3.13724	0.111397	-1.06741	0.347955	1.64487	0.248473	1.39452	0.128822	1.67726	0.158842	#VALUE!	NoExp	NoExp	NoExp	NoExp	NoExp	#N/A	#N/A	#N/A	#N/A
AT1G07000	-1.82774	0.0586224	-1.12999	0.1519	1.62747	0.0238653	1.38468	0.0698467	1.46943	0.101899	0,319537596657689	0.0277853	2.73689	2.40733e-07	2.17873	3.10796e-11	3.55765	0	3.60376	0
AT1G07010	-1.56331	0.200022	1.3437	0.0130743	-1.07491	0.301342	-1.13191	0.273123	-1.61302	0.0550028	-0,00467185980779769	0.998623	-0.756046	0.0653112	-0.436844	0.113455	-1.69765	1.93292e-05	-1.91233	1.69149e-09
AT1G07020	-1.23911	0.178643	-1.06	0.276279	1.1202	0.202608	-1.14976	0.258773	1.47459	0.170479	0,150455770093618	0.787517	0.785218	0.0384075	0.596686	0.0086408	1.16116	1	0.972705	1
AT1G07025	1.23637	0.184032	-1.00783	0.435129	1.09832	0.379307	1.03454	0.169571	1.07234	0.216017	#VALUE!	NoExp	NoExp	NoExp	NoExp	NoExp	#N/A	#N/A	#N/A	#N/A
AT1G07030	1.05526	0.351647	-1.301	0.122695	1.08054	0.412191	-1.13698	0.144632	-1.0541	0.401515	0,291549971490242	0.0973229	1.17984	0.00252152	1.11814	3.63736e-06	1.37559	0.0223883	1.50241	0.000148047
AT1G07040	-2.04002	0.0866446	1.31069	0.042222	-1.64321	0.269106	1.15461	0.158144	-1.58411	0.120792	-0,321946960931576	0.311326	-0.114606	0.868849	-0.0380979	0.914419	-0.776459	1	-0.374978	1
AT1G07050	-1.0507	0.383334	1.161	0.233032	-1.25147	0.0777694	1.06781	0.27905	-1.00899	0.476933	-0,0612406818659265	0.994423	-1.23757	0.00679249	-1.05595	8.99912e-05	-3.62933	0	-3.97726	0
AT1G07060	1.06549	0.204748	1.04244	0.296103	1.04491	0.339582	1.04424	0.305818	1.08784	0.206241	0,124227896277138	filtre	4.6867	filtre	4.64307	filtre	0.977516	1	1.01573	1
AT1G07070	1.13422	0.204688	1.08818	0.186456	1.09494	0.448022	-1.01865	0.412313	1.01013	0.482205	-0,106875532872507	0.93295	-0.308112	0.486206	0.0120473	0.912366	-1.25031	0.238907	-1.21154	0.097407
AT1G07080	-1.29546	0.110774	1.06832	0.308042	1.0851	0.214164	1.08267	0.0322296	-1.22234	0.333146	-0,0174830185059134	0.994423	-0.0540867	0.921024	-0.0526465	0.87013	-0.796531	1	-0.851141	1
AT1G07090	1.28741	0.218887	-1.31631	0.05261	1.40313	0.370161	1.03575	0.350175	1.72735	0.000790248	0,0309678402631451	0.989051	0.519476	0.194985	0.236018	0.684454	0.422966	1	0.385331	1
AT1G07110	-1.72691	0.0724975	-1.22933	0.044076	1.0277	0.121704	-1.7856	0.0389567	-2.49656	0.0605545	-0,257386162295441	0.147741	-0.982286	0.0674266	-1.10518	0.00356292	-2.62891	0	-2.21853	0
AT1G07120	1.24165	0.133486	1.02719	0.278161	1.0027	0.152149	1.02023	0.350311	1.01622	0.343387	-0,169520059582946	filtre	1.40593	filtre	0.671011	filtre	#N/A	#N/A	#N/A	#N/A
AT1G07130	1.1056	0.344613	-1.11588	0.0548744	1.21065	0.0138281	1.0025	0.487389	1.72875	0.0233563	-0,0278862999191847	0.994423	2.43926	4.04232e-12	2.3243	3.36851e-17	1.78458	2.26405e-06	1.50221	0.000148778
AT1G07135	-1.19219	0.035518	1.03587	0.332197	1.14243	0.0312528	-1.28546	0.0866867	1.09203	0.307283	-0,327868369344914	0.343681	4.27167	2.11153e-14	4.2704	4.0615e-32	4.16985	0	2.708	0
AT1G07140	-1.05811	0.305426	1.12806	0.157117	1.03061	0.18739	1.10424	0.144637	1.2051	0.0588075	0,0289177635525526	0.994423	0.949731	0.0600688	0.880042	0.00533176	1.51096	0.00136864	0.469806	1
AT1G07150	1.74096	0.13584	-1.05131	0.138356	1.3233	0.327643	1.07636	0.194352	1.3169	0.0362961	-0,702656787588286	filtre	1.95549	0.000220743	2.43888	2.55503e-10	0.187829	1	-0.654749	1
AT1G07160	-2.19501	0.0192803	-2.1546	0.0305035	1.57311	0.00749278	-1.00953	0.484981	1.45804	0.269307	0,22292961335233	filtre	8.58289	6.4278e-50	8.42754	2.01444e-134	6.57173	0	6.26856	0
AT1G07170	2.42951	0.104326	-1.04958	0.32748	1.40643	0.217089	1.1463	0.05334	1.36254	0.0252166	-0,0882988078351433	0.971896	0.34357	0.408968	0.312619	0.17826	-0.119841	1	-0.0538299	1
AT1G07180	-1.36022	0.114774	-1.12994	0.255928	1.04642	0.158609	-1.1684	0.111106	-1.63018	0.043167	0,31761365832585	0.255633	0.193324	0.773118	0.115141	0.736949	#N/A	#N/A	#N/A	#N/A
AT1G07190	1.46389	0.136162	-1.01467	0.37699	1.02212	0.212438	1.00249	0.475251	1.02303	0.386732	#VALUE!	NoExp	NoExp	NoExp	NoExp	NoExp	#N/A	#N/A	#N/A	#N/A
AT1G07200	-1.30772	0.0183116	-1.20722	0.0429412	-1.21958	0.107227	-1.12827	0.292963	-1.37008	0.00471569	-0,00669786920404386	0.998623	-0.602342	0.147261	-0.56372	0.0505359	-0.769634	1	-0.619326	1
AT1G07210	-1.17124	0.236756	1.1919	0.201772	-1.1471	0.284465	1.01616	0.42985	-1.028	0.396804	-0,129276384393425	0.808561	0.204711	0.650347	0.19693	0.437736	#N/A	#N/A	#N/A	#N/A
AT1G07220	-2.18639	0.101184	-1.6523	0.0939936	-1.61597	0.308201	-1.28577	0.184523	-2.00929	0.0448422	0,192957003336169	0.768242	0.24716	0.539438	0.193611	0.308015	#N/A	#N/A	#N/A	#N/A
AT1G07230	-1.53805	0.109396	1.08461	0.000436316	1.03964	0.129069	-1.04347	0.389816	-1.10775	0.406378	-0,0469190290216819	0.987338	-0.280936	0.506868	-0.467236	0.0578699	1.44043	0.00605324	1.32187	0.00969549
AT1G07240	-1.60511	0.0494446	-1.44825	0.0553753	1.36156	0.0473714	-1.0175	0.451053	-1.00465	0.496878	0,0309376743962388	0.987523	1.55654	1.24923e-05	1.29303	5.97678e-07	1.73618	7.5681e-06	1.54782	4.77515e-05
AT1G07250	-1.21891	0.150203	1.11208	0.294448	-1.14242	0.432098	-1.0627	0.373363	-1.25289	0.32172	0,153119795531221	0.670418	-0.188658	0.645509	-0.249622	0.304379	-1.33359	0.0506881	-1.61288	8.92846e-06
AT1G07260	-1.10503	0.242458	-1.35477	0.0026541	-1.11292	0.40594	-1.20619	0.0892045	1.16373	0.323369	-0,0174403526093385	filtre	1.5175	filtre	2.63267	filtre	-0.0524382	1	-0.569076	1
AT1G07270	1.0795	0.161755	1.04566	0.32892	-1.02104	0.243974	1.02032	0.404469	-1.00528	0.470134	0,115684877892925	filtre	-0.0729902	filtre	0.666032	filtre	#N/A	#N/A	#N/A	#N/A
AT1G07280	-1.16752	0.289878	1.20883	0.074324	1.19897	0.239227	1.03338	0.433205	-1.57652	0.0407139	0,145982686769472	0.740937	-0.952947	0.0365671	-0.813768	0.0075939	-1.54096	0.000712508	-2.50766	0
AT1G07290	1.19758	0.249663	-1.01192	0.427199	-1.07259	0.21459	-1.13985	0.0466263	-1.04452	0.339335	0,211152617004326	0.879476	-0.716403	0.170329	-0.622818	0.0592774	#N/A	#N/A	#N/A	#N/A
AT1G07300	1.08169	0.174956	1.03475	0.328247	1.11174	0.0834156	1.03767	0.315334	1.15032	0.0864579	-0,276546261100625	0.671975	0.374485	0.439271	0.819196	0.00860119	0.218687	1	1.07436	1
AT1G07310	-1.56281	0.0791844	-1.1962	0.17247	1.25734	0.0809012	-1.0764	0.279252	-1.43573	0.295674	-0,0333692730556611	0.994126	0.298869	0.500543	0.162932	0.55262	1.17021	0.972537	1.2582	0.0375602
AT1G07320	-1.29436	0.128134	-1.09672	0.336692	-1.38138	0.13546	-1.63381	0.0284471	-1.66071	0.0504767	-0,147845783334691	0.73465	-0.675864	0.221088	-0.866976	0.00507329	-3.11723	0	-2.83037	0
AT1G07330	1.16729	0.176577	1.11131	0.0501011	1.03492	0.209963	1.04369	0.148312	1.22344	0.238131	0,554814317149566	filtre	-0.34996	filtre	-1.42111	filtre	#N/A	#N/A	#N/A	#N/A
AT1G07340	1.05169	0.332499	-1.09456	0.126114	1.01891	0.330418	1.08614	0.229833	1.02842	0.402218	-1,91228669723197	filtre	-1.6314	filtre	#NAME?	filtre	#N/A	#N/A	#N/A	#N/A
AT1G07350	-1.22855	0.106487	-1.15748	0.201692	1.62905	0.07019	-1.27627	0.16462	1.20327	0.328413	0,214051418808314	0.337803	0.77027	0.0919014	0.699274	0.0185289	1.9398	3.81063e-08	1.3392	0.00663363
AT1G07360	-1.21381	0.131569	-1.06315	0.0901675	1.00339	0.14964	-1.18108	0.140045	-1.25898	0.0875217	0,0206992623819451	0.987338	0.101927	0.789816	0.187639	0.446973	#N/A	#N/A	#N/A	#N/A
AT1G07370	-1.17516	0.227751	-1.11514	0.108979	1.06103	0.210763	-1.27747	0.0103031	-1.14044	0.243317	0,204625419008516	0.918182	0.444903	0.408628	0.678599	0.0485994	-0.758771	1	-0.55057	1
AT1G07380	-1.12672	0.229518	1.04464	0.360544	-1.02519	0.454304	1.02035	0.468219	-1.11215	0.337026	-0,100521659659382	0.970752	-0.141071	0.786002	-0.375878	0.1702	0.291691	1	0.0122821	1
AT1G07390	1.05956	0.361064	-1.09601	0.180065	1.09632	0.323433	1.04168	0.378935	1.20536	0.176367	-0,355445140752095	0.422847	0.911546	0.0331929	0.944955	0.000772753	0.542928	1	0.24032	1
AT1G07400	-1.2356	0.0359901	1.63692	0.0293579	1.74161	0.00494852	1.54043	0.00532983	1.64854	0.112058	0,950192864131387	filtre	4.06923	3.56842e-11	3.62861	2.8018e-11	6.43239	0	6.12185	0
AT1G07410	1.17589	0.114689	-1.00608	0.472181	1.04987	0.200499	1.09842	0.0794783	1.2846	0.0611389	-0,102743145779345	0.987338	1.08439	0.110024	1.07116	0.00120048	0.80649	1	0.501054	1
AT1G07420	-1.24884	0.328878	1.09028	0.21155	-1.05093	0.311694	1.28434	0.0109129	1.24635	0.0378067	-0,0940934834987316	0.923399	-0.59226	0.192197	-0.517184	0.0502577	-1.37332	0.0234139	-1.28172	0.022943
AT1G07430	-1.00818	0.481575	1.01857	0.453313	1.01108	0.423392	-1.14886	0.144519	-1.30648	0.160778	-0,160476183950945	0.955236	1.77887	4.57228e-05	1.85311	2.05337e-08	-0.327253	1	0.416192	1
AT1G07440	1.07556	0.390252	1.54773	0.00547067	-1.51055	0.129091	1.02396	0.423477	1.0002	0.499756	-0,263484909738211	0.124181	-0.658404	0.252568	-0.788982	0.00270732	-4.96813	0	-4.34289	0
AT1G07450	1.16829	0.145501	-1.04884	0.182916	1.05888	0.292614	1.06909	0.25911	1.05808	0.308912	0,538254623095051	filtre	-1.92221	filtre	-0.373803	filtre	-0.941086	1	-0.923534	1
AT1G07460	1.28304	0.139163	1.02453	0.417256	1.1262	0.43814	1.05884	0.268145	1.29849	0.120421	#VALUE!	NoExp	NoExp	NoExp	NoExp	NoExp	#N/A	#N/A	#N/A	#N/A
AT1G07470	-1.28602	0.236338	-1.20172	0.00193577	1.02779	0.256664	-1.08591	0.349159	-1.24522	0.213441	-0,0783733156249939	0.968009	0.24079	0.564603	0.298888	0.211377	0.312347	1	0.63883	1
AT1G07473	1.20195	0.106388	-1.0737	0.283901	1.15157	0.442722	1.02062	0.381932	1.54817	0.235511	#NUM!	filtre	0.232306	filtre	Inf	filtre	#N/A	#N/A	#N/A	#N/A
AT1G07476	1.447	0.134887	-1.00701	0.465671	1.14182	0.288301	1.08148	0.172972	1.11482	0.276856	#VALUE!	NoExp	NoExp	NoExp	NoExp	NoExp	#N/A	#N/A	#N/A	#N/A
AT1G07480	-1.58533	0.145917	-1.32499	0.0444211	1.01378	0.18263	-1.08739	0.3764	1.0434	0.352303	-0,0886205872810997	0.953037	0.226836	0.565246	0.303754	0.21062	0.545017	1	0.59609	1
AT1G07490	-1.04677	0.268403	-1.00686	0.468175	-1.08145	0.17572	-1.06712	0.15019	-1.04508	0.296796	-0,276282406897565	0.843604	-1.39191	filtre	-1.18893	0.00117792	-1.2464	0.256328	-1.56006	3.50112e-05
AT1G07500	2.04773	0.0962815	1.27078	0.0856253	1.75561	0.47451	1.20757	0.0200681	1.15972	0.0179862	-0,787715582543124	filtre	3.21236	filtre	3.9648	filtre	#N/A	#N/A	#N/A	#N/A
AT1G07510	-1.85613	0.0907348	1.10829	0.271736	-1.18357	0.173867	-1.01019	0.485537	-1.38566	0.00936292	0,120062123538532	0.80927	0.539734	0.173968	0.480506	0.0360979	0.661412	1	0.717651	1
AT1G07520	-2.50598	0.0406051	-1.72574	0.00492919	-1.95265	0.257706	-2.07479	0.0308514	-1.77218	0.156347	0,0142921818685825	0.992257	1.58529	4.09891e-06	1.20504	1.96022e-07	#N/A	#N/A	#N/A	#N/A
AT1G07530	-1.77008	0.0736974	1.05977	0.0154232	-1.17255	0.10143	1.24525	0.246906	-1.58654	0.161827	0,0227241599136575	0.997072	0.448095	0.280182	0.524971	0.0340538	0.495524	1	0.553999	1
AT1G07540	1.0723	0.133938	-1.00674	0.420094	1.01188	0.281686	1.0146	0.259131	1.21291	0.223275	#VALUE!	NoExp	Inf	filtre	Inf	filtre	#N/A	#N/A	#N/A	#N/A
AT1G07550	1.1736	0.135285	1.04157	0.130925	1.05222	0.250594	1.00576	0.428615	1.01745	0.338419	#VALUE!	NoExp	Inf	filtre	NoExp	NoExp	#N/A	#N/A	#N/A	#N/A
AT1G07560	1.19354	0.255797	-1.02273	0.322296	1.02622	0.263641	-1.02994	0.204913	1.05301	0.297175	#VALUE!	NoExp	NoExp	NoExp	Inf	filtre	0.231358	1	0.36376	1
AT1G07570	1.07164	0.335588	-1.04103	0.380555	2.61592	0.0111658	1.16007	0.237957	2.24541	0.0196514	0,301027928313276	0.376613	-0.000456254	0.97096	-0.51295	0.0694226	1.17853	0.843795	1.01592	1
AT1G07590	1.15322	0.175424	1.18008	0.0132982	1.18654	0.26777	1.01496	0.431172	1.10595	0.359012	-0,0752898461290396	0.971505	0.408327	0.500287	0.511159	0.157115	#N/A	#N/A	#N/A	#N/A
AT1G07600	-1.0419	0.45089	1.3044	0.130361	1.20158	0.270004	1.14016	0.341112	1.35555	0.0761798	0,157541144313018	filtre	0.39168	filtre	0.882898	filtre	#N/A	#N/A	#N/A	#N/A
AT1G07610	-1.14318	0.342813	1.0823	0.30407	1.02091	0.298467	-1.1009	0.271814	1.20932	0.159901	-0,208460800719708	0.908927	0.977171	0.0395649	1.2896	7.11548e-05	1.16665	1	0.122185	1
AT1G07620	1.3924	0.119742	1.1138	0.0583303	-1.1362	0.156573	1.27761	0.0727584	-1.09411	0.143404	0,418241561370025	0.0145754	3.70278	1.85962e-06	3.36576	6.89111e-11	4.39736	0	3.90812	0
AT1G07630	-2.04265	0.0158654	-1.58157	0.00160835	1.84079	0.015642	-1.11173	0.10594	-1.05289	0.415991	0,565011543439113	6.92346e-05	2.08955	1.19697e-05	1.55528	9.52651e-08	2.08369	6.50555e-10	2.25834	0
AT1G07640	-1.20906	0.309867	1.00925	0.4774	-1.20446	0.464805	-1.08463	0.304653	1.02582	0.425494	0,145360409471085	0.654562	-0.338788	0.446023	-0.171991	0.555927	0.84495	1	0.922387	1
AT1G07645	1.86061	0.0851773	-1.03343	0.0546715	1.26046	0.195387	1.1382	0.101227	1.50847	0.199027	#NUM!	filtre	0.520941	filtre	Inf	filtre	#N/A	#N/A	#N/A	#N/A
AT1G07650	-1.17739	0.102336	-1.19546	0.0223266	1.48987	0.00199326	1.01198	0.454003	-1.0093	0.48304	0,0184663270754378	0.992387	0.525485	0.277503	0.074223	0.793673	-0.256684	1	-0.347244	1
AT1G07660	-1.2204	0.274461	-1.11009	0.300096	-1.03446	0.375122	-1.16442	0.210853	1.1202	0.328764	-0,0180310461527214	0.992748	1.09495	0.00253656	0.932891	4.83167e-05	-0.426875	1	-0.560556	1
AT1G07670	-1.45598	0.139451	1.03167	0.423477	1.04487	0.25517	-1.06096	0.355979	1.30455	0.247914	-0,0783720631259927	0.997468	0.324731	0.412959	0.399216	0.108538	1.3379	0.0466637	1.08987	0.998732
AT1G07680	1.22069	0.136381	1.00895	0.24297	1.02432	0.247919	1.07826	0.0889095	1.05928	0.0718269	0,0869951253937822	filtre	1.29748	filtre	#NAME?	filtre	#N/A	#N/A	#N/A	#N/A
AT1G07690	1.2204	0.0658023	-1.01024	0.411068	1.10446	0.19706	1.12975	0.0804665	1.22768	0.0830904	#VALUE!	NoExp	Inf	filtre	NoExp	NoExp	#N/A	#N/A	#N/A	#N/A
AT1G07700	-1.48895	0.191921	1.35797	0.103098	1.28471	0.174001	1.12482	0.019282	1.04269	0.443724	0,0918465239489638	0.931347	-0.276797	0.547991	-0.139426	0.643585	#N/A	#N/A	#N/A	#N/A
AT1G07705	-1.10524	0.138473	1.04885	0.281845	-1.18486	0.314003	1.01541	0.456922	-1.28265	0.0434701	-0,00069336120261295	0.998623	-0.470979	0.283297	-0.258008	0.348286	0.235205	1	-0.178276	1
AT1G07710	1.40639	0.150217	-1.05401	0.151916	1.17457	0.296865	1.01055	0.434264	1.02837	0.389841	0,349571511048515	filtre	-0.828296	filtre	-0.775633	filtre	#N/A	#N/A	#N/A	#N/A
AT1G07720	-1.70017	0.164426	1.16731	0.0633343	-1.03721	0.270009	-1.26094	0.00385387	-2.11074	0.0367915	0,0971770452967501	0.780478	-1.44902	4.19568e-05	-1.79883	7.04411e-11	-2.61866	0	-3.51482	0
AT1G07725	-1.76815	0.0879995	-1.24032	0.168225	-1.18431	0.22133	-1.28758	0.221824	-1.16587	0.378673	-0,555904324503638	filtre	2.02964	filtre	3.06538	filtre	#N/A	#N/A	#N/A	#N/A
AT1G07730	-1.02326	0.373733	-1.07449	0.283843	-1.05067	0.473142	-1.05581	0.262648	-1.18436	0.0159926	-1,22795302035478	filtre	#NAME?	filtre	1.24216	filtre	#N/A	#N/A	#N/A	#N/A
AT1G07740	-1.31916	0.136107	1.00867	0.470492	-1.31433	0.425789	-1.20829	0.228851	-1.40988	0.032844	0,0194346169854702	0.997549	-0.397817	0.455606	-0.350421	0.317208	#N/A	#N/A	#N/A	#N/A
AT1G07745	1.17787	0.0208583	1.02473	0.393448	-1.00936	0.0253793	1.05769	0.13911	1.20701	0.119272	-0,17384230852355	0.849854	-0.488156	0.333875	0.0909792	0.796916	-0.272907	1	-0.571008	1
AT1G07750	-1.3843	0.100605	-1.26367	0.227183	-1.33968	0.486532	-1.32399	0.0141843	-1.1262	0.357367	0,0338069845136212	0.987338	-0.453939	0.263978	-0.632194	0.00694686	-0.259281	1	-0.535836	1
AT1G07770	1.38835	0.120669	1.04331	0.439404	1.24688	0.259883	1.1364	0.265709	1.57499	0.0337583	-0,0240734278908345	0.991259	0.194146	0.751454	0.224621	0.492521	0.0110809	1	-0.451524	1
AT1G07780	-1.48596	0.139315	-1.07674	0.21977	-1.27265	0.399146	-1.24607	0.055498	-1.22947	0.227104	-0,117259352733506	0.962871	0.0994458	0.853084	0.214752	0.512619	-0.178779	1	-0.67571	1
AT1G07790	-1.42075	0.160539	-1.09148	0.1957	-1.12406	0.379027	-1.28569	0.200273	-1.08917	0.382661	0,142195157897379	0.802619	-0.179342	0.722687	-0.0711448	0.775932	-0.89876	1	-0.857591	1
AT1G07795	1.29682	0.0817841	1.06864	0.270161	1.14973	0.276792	1.12989	0.145047	1.27801	0.21428	#NUM!	filtre	4.45096	filtre	Inf	filtre	#N/A	#N/A	#N/A	#N/A
AT1G07800	2.66502	0.107181	-1.00552	0.487941	1.38889	0.231195	1.31319	0.105133	1.51858	0.18823	#DIV/0!	filtre	NoExp	NoExp	#NAME?	filtre	#N/A	#N/A	#N/A	#N/A
AT1G07810	-1.66856	0.0832442	-1.02805	0.381333	-1.09678	0.176525	-1.02044	0.457516	-1.43528	0.234646	-0,0163566048407135	0.997549	0.266297	0.531954	0.263226	0.291491	-0.0667072	1	0.503295	1
AT1G07820	-1.37327	0.233207	-1.32951	0.114257	-1.13181	0.423723	-1.16722	0.166648	1.03727	0.460737	0,103582743215854	0.875152	-0.371778	0.391168	-0.580162	0.0168971	-1.09132	1	-0.812476	1
AT1G07830	-1.0446	0.403622	1.39753	0.0362259	-1.08771	0.323829	1.50417	0.0231715	1.0989	0.329268	0,00131058964108098	0.998872	0.162958	0.779081	0.298429	0.234211	-0.622797	1	-0.574749	1
AT1G07840	1.49665	0.128533	1.05978	0.306016	-1.02989	0.147565	1.09294	0.201763	-1.06454	0.262996	0,0748603150577738	0.971165	-0.145466	0.748298	-0.109672	0.700557	-0.503678	1	-0.457369	1
AT1G07850	1.84614	0.0829839	-1.13677	0.0737012	1.21354	0.228598	1.25407	0.102781	1.1444	0.0613741	-0,219829347784131	filtre	-0.556578	filtre	0.939148	filtre	#N/A	#N/A	#N/A	#N/A
AT1G07860	1.12447	0.235792	-1.02353	0.310008	1.0171	0.264342	1.04888	0.164661	1.13905	0.249735	#VALUE!	NoExp	NoExp	NoExp	NoExp	NoExp	#N/A	#N/A	#N/A	#N/A
AT1G07870	-1.42523	0.113412	1.26814	0.0770804	1.01099	0.11971	-1.17035	0.231288	-1.48922	0.0685838	0,0377056026584981	0.987716	0.13392	0.809796	0.0882102	0.807479	1.09061	1	1.19212	0.143411
AT1G07880	1.27469	0.186526	1.11634	0.0750088	-1.00956	0.171287	1.06638	0.304681	1.39499	0.21502	0,032731258389201	0.995171	-0.517529	0.408628	-0.228029	0.583712	-0.353823	1	0.42992	1
AT1G07890	-1.05598	0.118463	-1.14789	0.112133	1.23827	0.0253057	1.00287	0.455226	1.25035	0.0734263	0,124925995268793	0.754128	1.7627	0.00293375	1.59011	3.5361e-05	0.81158	1	1.00169	1
AT1G07900	1.01028	0.417862	-1.11098	0.063708	-1.09285	0.0722913	-1.11699	0.00716084	-1.01584	0.389952	0,992717637373335	filtre	2.6042	filtre	2.37665	filtre	3.60116	0	3.95922	0
AT1G07910	-1.44005	0.05584	-1.02753	0.346244	-1.2978	0.317941	-1.31196	0.0496384	-1.38182	0.0428201	-0,0757151332626408	0.962699	-0.812175	0.0304171	-0.696374	0.00354599	-1.73231	8.32223e-06	-1.29913	0.0158397
AT1G07920	1.26697	0.014258	1.22493	0.0448802	1.23415	0.181744	1.28907	0.0212286	1.2446	0.0118684	-0,129017307074103	0.810555	0.65048	0.255603	0.685921	0.0442435	#N/A	#N/A	#N/A	#N/A
AT1G07930	1.13581	0.11534	-1.03675	0.170202	1.02764	0.292634	1.03255	0.269053	-1.0959	0.0241129	-0,0887960789589467	0.936331	0.722435	0.162464	0.81025	0.0143068	0.591139	1	0.394191	1
AT1G07940	1.24796	0.00476659	-1.09333	0.160685	1.05883	0.0135966	1.15952	0.144811	1.1067	0.083901	-0,0933122230900018	0.910592	0.652752	0.221088	0.710965	0.0281251	#N/A	#N/A	#N/A	#N/A
AT1G07950	-1.27606	0.196468	1.04507	0.390297	-1.19524	0.481708	-1.0737	0.331525	1.0869	0.370188	0,040456315266999	0.987338	0.0286991	0.951557	0.109154	0.685441	0.965323	1	0.532442	1
AT1G07960	-1.13275	0.235292	1.16801	0.231569	-1.17039	0.425786	1.12926	0.093035	1.18664	0.0733379	0,058903690442308	0.976897	0.447862	0.260274	0.504991	0.0311749	0.980071	1	0.782708	1
AT1G07970	-1.115	0.224412	-1.05184	0.139058	-1.28708	0.348974	-1.0713	0.331541	-1.00731	0.494416	-0,00233436627408282	0.998623	-0.637934	0.11093	-0.51188	0.0470401	-0.401435	1	-0.510271	1
AT1G07980	-1.20633	0.128402	1.3779	0.14219	-1.28857	0.348501	1.0057	0.483099	-1.07708	0.400402	0,0518611013980959	0.986	-0.0908054	0.843326	-0.157263	0.564991	0.499644	1	0.524623	1
AT1G07985	1.39368	0.128678	1.03089	0.271031	1.05677	0.208359	-1.01659	0.309086	1.20898	0.20139	-1,24748536725104	filtre	-0.714102	filtre	0.800589	filtre	#N/A	#N/A	#N/A	#N/A
AT1G07990	-1.33894	0.221541	1.02343	0.461373	-1.05243	0.180361	-1.20077	0.290994	-1.31825	0.100845	0,0122736674392605	0.995171	0.667973	0.126075	0.633798	0.0170109	0.971512	1	0.926923	1
AT1G08000	-1.0093	0.461053	-1.18512	0.0742727	-1.04636	0.383419	-1.23449	0.0762615	-1.1335	0.342915	-0,00155645674604839	0.998623	0.077784	0.875733	0.0404081	0.907319	0.626289	1	0.260922	1
AT1G08010	-1.31188	0.146661	-1.02625	0.411579	-1.02372	0.232242	-1.35124	0.0717053	-1.31826	0.0879062	-0,112746613063645	0.874202	-0.0354162	0.940704	-0.0587789	0.835279	#N/A	#N/A	#N/A	#N/A
AT1G08020	-1.38575	0.157271	1.13663	0.320162	-1.12229	0.282143	-1.15251	0.264786	-1.29677	0.109272	#N/A	#N/A	#N/A	#N/A	#N/A	#N/A	#N/A	#N/A	#N/A	#N/A
AT1G08030	-1.60104	0.106105	1.1465	0.0887173	-1.32725	0.264231	-1.12017	0.332609	-1.35284	0.108091	0,0552883700644926	0.984324	-0.328753	0.432365	-0.179995	0.487286	-0.089899	1	-0.499413	1
AT1G08035	-1.07869	0.0108349	-1.01749	0.200152	-1.08558	0.408098	-1.06122	0.088866	-1.06345	0.0143015	2,17620758767705	filtre	0.8547	filtre	-0.42134	filtre	#N/A	#N/A	#N/A	#N/A
AT1G08040	-1.50607	0.195361	1.29191	0.0454823	-1.31181	0.424562	-1.25551	0.115128	-1.84962	0.0300454	-0,13102488249093	0.822138	-0.776995	0.0828199	-0.819962	0.000607025	-1.82912	7.25206e-07	-1.67373	1.75233e-06
AT1G08050	-2.043	0.068963	-2.09249	0.0287762	-1.12763	0.0811429	-1.05536	0.407692	1.39316	0.0361532	0,17663665789751	0.576597	2.26111	1.26557e-05	2.03328	1.22837e-10	3.12655	0	3.94528	0
AT1G08060	-2.06823	0.0528146	-1.05634	0.377714	-1.31184	0.161004	-1.32231	0.228693	-1.75545	0.116676	-0,0133582792916942	0.995171	-0.481612	0.216545	-0.442382	0.0608089	0.299907	1	0.59716	1
AT1G08065	1.11846	0.249383	1.01538	0.273063	1.01115	0.316744	1.00616	0.43985	1.02004	0.115524	#VALUE!	NoExp	NoExp	NoExp	NoExp	NoExp	#N/A	#N/A	#N/A	#N/A
AT1G08070	-1.10277	0.182456	1.19225	0.073572	-1.01441	0.154242	1.01312	0.447473	-1.10364	0.231062	-0,116570838964709	0.984324	0.170839	0.719419	0.0437378	0.875727	-0.421739	1	-0.10508	1
AT1G08080	1.11835	0.116608	1.01887	0.386012	1.09928	0.402544	1.04833	0.284478	1.05978	0.113524	-1,39282123637257	filtre	-0.446902	filtre	2.05245	filtre	#N/A	#N/A	#N/A	#N/A
AT1G08090	2.80741	0.115999	-1.24965	0.129729	1.53888	0.272616	1.23912	0.1883	1.61998	0.184353	1,10358637248587	0.00244931	-2.07535	filtre	-5.04464	filtre	1.24612	0.25763	2.33526	0
AT1G08100	1.73584	0.0876068	-1.07061	0.248847	1.32177	0.239108	1.16142	0.138037	1.20957	0.160628	#VALUE!	NoExp	NoExp	NoExp	NoExp	NoExp	#N/A	#N/A	#N/A	#N/A
AT1G08105	-1.03203	0.259948	-1.00439	0.471263	1.03452	0.18032	1.00349	0.473126	1.0519	0.315889	0,291654723635845	filtre	0.780541	filtre	0.735837	filtre	3.13177	0	2.95396	0
AT1G08110	-1.42409	0.0614196	1.26979	0.212453	-1.02321	0.157376	-1.06675	0.231057	-1.16929	0.116304	0,00594431200947514	0.994423	-0.458137	0.356268	-0.580548	0.0378396	-1.60465	0.000171174	-1.48958	0.000202664
AT1G08120	1.13997	0.137298	-1.02854	0.350349	1.05996	0.252328	1.08487	0.131373	1.13578	0.0668241	-1,68348389677595	filtre	0.165668	filtre	1.58728	filtre	#N/A	#N/A	#N/A	#N/A
AT1G08125	-1.63765	0.107834	1.00443	0.460638	-1.34197	0.294034	1.00373	0.489143	-1.56379	0.0706684	-0,0527692348228353	0.986652	-0.399985	0.338768	-0.395664	0.0916767	-0.464985	1	-0.337327	1
AT1G08130	-1.40951	0.0362763	-1.1955	0.0689722	-1.2048	0.191852	-1.39974	0.0495984	-1.25403	0.0180903	-0,180805031434204	0.725424	0.425989	0.320515	0.639021	0.00666901	-0.958631	1	-0.114092	1
AT1G08135	1.10674	0.189015	-1.03091	0.224013	1.03578	0.278392	1.07715	0.260598	1.12933	0.283884	#VALUE!	NoExp	NoExp	NoExp	NoExp	NoExp	#N/A	#N/A	#N/A	#N/A
AT1G08140	2.13506	0.0995703	1.03833	0.34755	1.29584	0.23059	1.18732	0.147241	1.39841	0.117008	#VALUE!	NoExp	NoExp	NoExp	Inf	filtre	#N/A	#N/A	#N/A	#N/A
AT1G08150	1.14006	0.213726	1.02422	0.413963	1.0241	0.186299	1.06326	0.2381	1.09134	0.285538	#VALUE!	NoExp	Inf	filtre	NoExp	NoExp	#N/A	#N/A	#N/A	#N/A
AT1G08160	1.00154	0.497501	-1.02326	0.246497	1.22051	0.261082	-1.1595	0.101253	1.18896	0.000970976	-0,0736991599954042	0.998872	-0.537836	0.313692	-0.595442	0.0381952	0.271197	1	1.05986	1
AT1G08170	1.41643	0.0759616	1.04084	0.214677	1.24231	0.262423	1.19792	0.019815	1.32868	0.165449	0,182131937552687	filtre	-0.368836	filtre	-1.33484	filtre	#N/A	#N/A	#N/A	#N/A
AT1G08180	1.91417	0.111293	-1.06073	0.25303	1.1026	0.230997	1.05658	0.281557	1.18374	0.0459554	0,00699498258310323	0.999066	-0.818683	0.0885035	-0.544684	0.110792	-1.06867	1	-0.905832	1
AT1G08190	1.41789	0.111569	1.13687	0.0814469	1.17428	0.30126	1.07688	0.225944	-1.0307	0.460295	-0,0170137669473878	0.996829	-0.176906	0.729401	-0.364942	0.195101	-0.658037	1	-0.657009	1
AT1G08200	-1.26255	0.249447	-1.02681	0.372649	1.35372	0.142659	-1.32202	0.0980673	-1.16232	0.311257	-0,0260855850649303	0.98801	-0.182255	0.738987	-0.348708	0.268126	-0.832661	1	-0.664502	1
AT1G08210	-1.62609	0.145434	-1.1106	0.206684	-1.39253	0.346184	-1.07948	0.397639	1.00626	0.48848	0,0958560260767488	0.936287	0.00982156	0.961062	-0.219217	0.479296	-0.811157	1	-0.648156	1
AT1G08220	-1.28228	0.147129	1.00866	0.454945	-1.23731	0.4955	-1.09009	0.153258	-1.13621	0.232532	0,0353110129671641	0.987716	0.648812	0.140867	0.921246	0.000805438	#N/A	#N/A	#N/A	#N/A
AT1G08230	-1.07046	0.436568	1.0012	0.497847	-1.5778	0.364149	1.17332	0.212759	-1.07159	0.271327	0,0778705324653954	0.982074	0.676683	0.0843151	0.717139	0.0111519	-0.416044	1	-0.396868	1
AT1G08233	-1.54756	0.166694	1.1444	0.113654	-1.79543	0.458814	1.23523	0.111213	1.03755	0.460606	#N/A	#N/A	#N/A	#N/A	#N/A	#N/A	#N/A	#N/A	#N/A	#N/A
AT1G08250	1.00142	0.487125	-1.06482	0.180525	1.08883	0.271647	-1.12253	0.0928191	1.14757	0.293046	0,559251637378367	0.022157	1.77077	2.22315e-05	1.41833	9.44753e-07	-0.753249	1	-0.338105	1
AT1G08260	1.13587	0.066571	1.03526	0.295523	1.1008	0.474035	1.09298	0.105357	1.08083	0.146868	0,160056518307181	0.846836	0.0151052	0.993138	0.00815199	0.989307	-0.712784	1	-0.154849	1
AT1G08270	1.09346	0.238814	1.04081	0.266268	1.05685	0.304327	-1.01902	0.439597	1.24473	0.298268	-0,0266770412585432	filtre	-0.194038	filtre	-0.07154	filtre	0.787453	1	0.216133	1
AT1G08280	-1.36696	0.196145	1.02538	0.400504	-1.50943	0.484587	-1.18456	0.172556	-1.56652	0.0324109	0,209882132004611	0.708213	-0.238019	0.617036	-0.395636	0.189888	-0.552319	1	-0.543504	1
AT1G08290	2.236	0.101109	-1.03169	0.230043	1.48326	0.311317	1.46891	0.132226	1.39344	0.0836172	0,341097757150085	filtre	3.46315	7.62607e-09	2.97258	9.7736e-13	#N/A	#N/A	#N/A	#N/A
AT1G08300	-1.3423	0.0813089	1.11936	0.233149	-1.33644	0.487144	-1.1031	0.342472	-1.40047	0.0123872	0,0966644379559734	0.949443	0.240656	0.607243	0.166725	0.565335	#N/A	#N/A	#N/A	#N/A
AT1G08310	1.01624	0.408759	1.05872	0.276284	1.01452	0.269828	-1.06535	0.125931	1.0334	0.407834	0,160801245179807	filtre	1.23457	filtre	1.14636	filtre	#N/A	#N/A	#N/A	#N/A
AT1G08315	-1.33183	0.107121	-1.18271	0.069338	1.37834	0.072001	1.01252	0.447833	1.73143	0.0748867	-0,229312186106545	0.633696	1.63403	1.07908e-05	1.59113	5.43627e-11	0.405632	1	0.640299	1
AT1G08320	1.72454	0.12983	-1.11936	0.0258207	1.10105	0.231775	1.16663	0.148224	1.62084	0.177118	-0,691591360806972	filtre	3.61788	filtre	4.05103	1.39739e-17	1.33695	0.0475196	0.893404	1
AT1G08340	2.23703	0.111626	-1.056	0.297298	1.26886	0.198188	1.19091	0.203739	1.35454	0.276579	0,0776886906470957	filtre	0.311621	filtre	0.599324	filtre	#N/A	#N/A	#N/A	#N/A
AT1G08350	-1.16897	0.10641	-1.11623	0.21723	-1.18993	0.490628	-1.22142	0.129883	-1.32908	0.183715	0,0854427840852795	0.966309	0.260902	0.558729	0.033751	0.9311	0.719587	1	1.10509	0.755863
AT1G08360	-1.24713	0.263149	1.30011	0.0590497	1.11013	0.375243	1.29582	0.0148387	1.07286	0.449549	-0,0758975750917408	0.952588	0.308686	0.551572	0.441473	0.147423	-0.367656	1	-0.2898	1
AT1G08370	-1.34146	0.133203	1.17061	0.323531	1.015	0.134751	-1.00682	0.485185	-1.28754	0.184068	-0,0845310095222241	0.952852	0.296563	0.479519	0.399407	0.0798591	0.803182	1	0.766889	1
AT1G08380	1.32234	0.0329471	1.22382	0.166532	1.38572	0.381482	1.20062	0.0415148	1.21455	0.214177	0,0843806668621335	0.978948	-0.680504	0.399357	-0.877478	0.0578898	#N/A	#N/A	#N/A	#N/A
AT1G08390	-1.26162	0.219354	1.206	0.00233519	-1.24921	0.473605	-1.13208	0.141451	1.02135	0.472293	0,053385542224256	0.987338	-0.841075	0.0662181	-0.722201	0.0167016	-1.04036	1	-1.29489	0.017342
AT1G08400	-1.23287	0.105735	-1.0528	0.367193	-1.16329	0.257229	-1.2249	0.188414	-1.16131	0.15053	0,242558906350352	0.577304	-0.346177	0.473286	-0.185251	0.553527	#N/A	#N/A	#N/A	#N/A
AT1G08410	-2.44645	0.0807359	-1.44424	0.0716853	-1.64082	0.243643	-1.21957	0.269534	-2.25849	0.101224	0,0516828148964142	0.987338	0.455123	0.274297	0.694884	0.00690648	#N/A	#N/A	#N/A	#N/A
AT1G08420	-2.16677	0.114821	-1.1701	0.294541	-1.40785	0.243054	-1.31148	0.260143	-1.20216	0.323189	0,00104925826940347	0.998059	0.133101	0.805477	0.138693	0.627042	-0.156976	1	0.117325	1
AT1G08430	1.38095	0.136612	1.05127	0.0359683	1.21216	0.241334	1.13174	0.0906995	1.23197	0.135581	#VALUE!	NoExp	NoExp	NoExp	Inf	filtre	#N/A	#N/A	#N/A	#N/A
AT1G08440	1.01842	0.402094	-1.03777	0.345136	-1.03399	0.212571	-1.02911	0.32752	1.01571	0.423066	0,0869951253937822	filtre	#NAME?	filtre	1.00865	filtre	#N/A	#N/A	#N/A	#N/A
AT1G08450	-2.05445	0.02751	-1.13322	0.193161	1.02978	0.0448099	-1.04939	0.308627	1.0093	0.460275	0,15855932567626	0.47912	0.450042	0.225677	0.448248	0.116646	1.91105	8.32385e-08	1.39548	0.00187325
AT1G08460	1.07813	0.156757	1.11976	0.0258243	1.03695	0.136532	1.07178	0.152	1.12056	0.230407	0,0435625986822737	0.984324	-0.319814	0.42975	-0.427423	0.0640023	#N/A	#N/A	#N/A	#N/A
AT1G08465	-1.0593	0.341628	1.0056	0.479575	-1.01996	0.439162	-1.10694	0.231471	1.0386	0.40493	0,0888501871822379	0.947494	-0.891936	0.022187	-1.13999	2.76775e-05	-0.528786	1	-1.10611	0.741707
AT1G08470	-1.62373	0.167696	-1.10741	0.100282	-1.34864	0.400309	-1.30095	0.155258	-1.60617	0.0675202	-0,157864592162418	0.729957	-0.864416	0.0205559	-0.851584	0.00139335	-0.908349	1	-1.2286	0.0690268
AT1G08480	1.23446	0.16554	1.13065	0.0379174	1.25003	0.286184	1.08839	0.416038	1.35244	0.279842	-0,0161962368758682	0.994243	0.145048	0.762106	0.189029	0.491778	-0.63557	1	-0.467538	1
AT1G08490	-1.69131	0.151736	-1.21054	0.063433	-1.00131	0.252693	-1.1139	0.232883	-1.27822	0.0591866	-0,0716081230668052	0.952588	0.116621	0.820868	0.207598	0.466307	-0.61209	1	-0.742116	1
AT1G08500	1.01562	0.456877	1.08171	0.23171	1.05074	0.118462	-1.03204	0.398979	1.0173	0.431554	-0,121516978259482	0.984324	-0.0845198	0.964515	-0.574502	0.187889	#N/A	#N/A	#N/A	#N/A
AT1G08510	-1.31226	0.248167	1.19241	0.0483989	-1.22168	0.301493	1.04561	0.419278	-1.16958	0.0815606	-0,219152373420571	0.432229	0.409898	0.468211	0.147725	0.637287	0.240327	1	0.369779	1
AT1G08520	-1.17291	0.222722	-1.16742	0.0715663	1.04987	0.222999	-1.76608	0.0662454	-2.07445	0.0393946	-0,140697935421157	0.729957	-0.61621	0.214087	-0.784444	0.011899	-1.8081	1.24513e-06	-1.93602	8.13216e-10
AT1G08530	1.02655	0.404085	1.15963	0.149975	-1.01758	0.0611368	1.01003	0.455698	-1.03619	0.351696	0,0142354984499191	0.996829	-0.253567	0.549511	-0.344633	0.144823	-1.19508	0.634636	-1.06394	1
AT1G08540	-1.51258	0.134042	1.07005	0.304655	-1.18142	0.216456	-1.50205	0.0918263	-2.75956	0.0311061	-0,109643842556544	0.832814	-0.693428	0.115446	-0.961094	0.000473381	-2.27494	0	-2.22789	0
AT1G08550	-1.77921	0.0760252	-1.15629	0.219763	-1.05118	0.166859	-1.7281	0.036373	-2.03572	0.0526474	-0,0415003638518131	0.986352	-1.01823	0.0434273	-1.12532	0.000300008	-3.03099	0	-2.73918	0
AT1G08560	-1.10473	0.219071	1.23245	0.100425	-1.02542	0.274221	-1.906	0.00501949	-1.66342	0.00815727	0,303572702438593	0.784312	-0.618388	0.25845	-0.829326	0.0122813	#N/A	#N/A	#N/A	#N/A
AT1G08570	-1.26289	0.250546	-1.59082	0.0331224	1.48488	0.118261	-1.19451	0.204269	1.1778	0.12109	-0,206829648607134	0.268358	-0.412	0.390657	-0.400954	0.32602	-1.96066	2.14683e-08	-2.14616	0
AT1G08580	-1.31123	0.256577	1.12321	0.377233	-1.24698	0.467459	1.49495	0.238033	1.0819	0.415312	-0,0885660917935311	0.945737	0.707472	0.0727515	1.1118	3.19183e-06	#N/A	#N/A	#N/A	#N/A
AT1G08590	-1.27517	0.0750639	-1.04059	0.190328	-1.29885	0.458957	-1.32508	0.0737065	-1.36485	0.00218891	0,752634816008536	filtre	-1.22638	filtre	#NAME?	filtre	#N/A	#N/A	#N/A	#N/A
AT1G08600	1.21738	0.278484	1.11739	0.326216	1.12058	0.402288	1.13775	0.213569	-1.14318	0.326021	0,0848383934791314	0.945514	-0.597933	0.133553	-0.650332	0.00635919	0.0357485	1	0.291273	1
AT1G08610	-1.31113	0.0421858	1.09392	0.084976	-1.30433	0.449589	-1.04704	0.389433	-1.45372	0.0323497	-0,380686920868051	0.152436	-0.322439	0.420284	-0.147745	0.659595	#N/A	#N/A	#N/A	#N/A
AT1G08620	-1.40815	0.0675638	-1.00642	0.472604	1.12426	0.0425448	-1.1221	0.252183	-1.19487	0.0569412	-0,0110440738877425	0.996829	0.246627	0.593993	0.275563	0.26656	0.839068	1	0.805183	1
AT1G08630	1.06936	0.303247	-1.01845	0.437107	-1.04036	0.294729	1.48291	0.0849939	1.88179	0.0374223	-0,662345262285388	0.460702	4.00111	2.65204e-09	4.15497	3.51087e-13	#N/A	#N/A	#N/A	#N/A
AT1G08640	-1.19871	0.312769	-1.0224	0.471171	-1.0705	0.323362	-1.06018	0.260725	-1.17133	0.223505	-0,132184834258914	0.854161	0.314335	0.503572	0.389728	0.208636	-0.873371	1	-0.488963	1
AT1G08650	-1.32033	0.132403	1.23511	0.0112176	-1.44566	0.48637	1.04774	0.184685	-1.00715	0.463495	0,351546751051922	0.0236967	0.802135	0.058863	0.774297	0.0253646	0.885148	1	0.13562	1
AT1G08660	-1.54953	0.148058	1.13329	0.155428	-1.3944	0.368847	-1.04591	0.397173	-1.38518	0.147203	-0,0457725951635304	0.987338	-0.542431	0.24178	-0.518857	0.0420783	-2.05889	1.33364e-09	-1.79983	4.99152e-08
AT1G08670	2.06588	0.0879678	-1.01344	0.437383	1.39949	0.243391	1.20602	0.10219	1.21428	0.065334	#VALUE!	NoExp	NoExp	NoExp	NoExp	NoExp	#N/A	#N/A	#N/A	#N/A
AT1G08680	-1.98842	0.1333	1.01362	0.466845	-1.40162	0.268347	-1.21905	0.291361	-1.62146	0.202537	-0,0892687958533587	0.908108	-0.461266	0.250638	-0.508059	0.035552	0.0263889	1	-0.345327	1
AT1G08695	1.05059	0.0935963	1.02074	0.225258	1.01315	0.0994576	1.0332	0.121253	1.04976	0.150104	#VALUE!	NoExp	NoExp	NoExp	NoExp	NoExp	#N/A	#N/A	#N/A	#N/A
AT1G08700	1.01794	0.440595	-1.09513	0.198087	-1.44076	0.0639098	1.04568	0.296604	-1.16678	0.0820621	0,0587322509924384	0.974353	-0.191135	0.643963	-0.18802	0.458952	0.741643	1	0.622378	1
AT1G08710	-1.12191	0.108041	-1.01012	0.472886	-1.10609	0.0572437	-1.02013	0.404557	-1.07509	0.204091	0,0321275407870309	0.994423	0.0313627	0.952419	0.0666147	0.818095	#N/A	#N/A	#N/A	#N/A
AT1G08720	-1.22456	0.0793752	-1.10337	0.139242	-1.22715	0.392356	-1.17189	0.205656	-1.08422	0.293313	-0,0529209644481728	0.982205	-0.229078	0.592566	-0.282929	0.231816	0.516472	1	0.699058	1
AT1G08730	1.7167	0.117791	-1.04518	0.358604	1.28797	0.236719	1.16101	0.164192	1.2476	0.222296	-0,273419351832121	filtre	-1.33284	filtre	-0.296224	filtre	#N/A	#N/A	#N/A	#N/A
AT1G08735	2.11424	0.109662	-1.03324	0.431601	1.5228	0.349507	1.28754	0.121278	1.35322	0.164973	#VALUE!	NoExp	NoExp	NoExp	NoExp	NoExp	#N/A	#N/A	#N/A	#N/A
AT1G08740	1.19923	0.165535	-1.03356	0.289009	1.08692	0.249501	1.06771	0.172765	1.18855	0.2518	#VALUE!	NoExp	NoExp	NoExp	NoExp	NoExp	#N/A	#N/A	#N/A	#N/A
AT1G08750	-1.20882	0.200297	1.01677	0.461354	-1.29128	0.472775	-1.16744	0.158768	-1.16977	0.166621	-0,0864566633048505	0.942689	-0.360785	0.382706	-0.291692	0.269895	0.00975253	1	-0.408232	1
AT1G08760	-1.41517	0.166566	1.1882	0.0614392	-1.74352	0.0514379	-1.12727	0.252583	-1.24809	0.0976003	-0,106831447115076	0.862946	-0.592092	0.129055	-0.62618	0.00687267	0.49005	1	-0.176	1
AT1G08770	1.02031	0.446712	-1.00743	0.458104	1.16582	0.295278	1.0311	0.399053	1.93262	0.106897	0,00768989275796363	0.994423	0.524854	0.193629	0.491919	0.0476797	0.645601	1	0.47098	1
AT1G08780	-1.2268	0.229067	1.16267	0.206527	-1.05895	0.357874	-1.08342	0.146718	-1.11935	0.306127	-0,0314575634843483	0.989918	0.0477406	0.929546	0.172856	0.518319	#N/A	#N/A	#N/A	#N/A
AT1G08790	1.18861	0.193527	-1.02431	0.222147	1.08102	0.380587	1.08633	0.224615	1.03869	0.322622	-1,78093696219205	filtre	-1.58264	filtre	-0.131568	filtre	#N/A	#N/A	#N/A	#N/A
AT1G08800	-1.76374	0.0425307	-1.23455	0.184476	1.02637	0.0333418	-1.07841	0.386347	-1.33044	0.0962402	-0,00901881180352158	0.995171	1.45809	0.00284895	1.1446	1.95296e-06	1.5385	0.000751967	1.03211	1
AT1G08810	1.00802	0.446782	-1.04175	0.330335	-1.00999	0.145135	-1.0664	0.0710485	-1.02571	0.404973	0,54711939102481	0.0251387	-0.696394	0.0781904	-1.7566	1.10541e-08	-0.656802	1	-1.30986	0.0125763
AT1G08820	-1.62966	0.110982	1.17918	0.308372	1.0472	0.108647	1.06456	0.395518	-1.22952	0.227617	-0,0681369967112913	0.975753	0.240306	0.555194	0.3343	0.168363	0.659534	1	0.452486	1
AT1G08830	1.1822	0.113898	1.05334	0.371471	1.25283	0.499161	1.38823	0.0458	1.74105	0.0075626	-0,0414403708783378	0.987338	1.73491	0.00153693	1.66081	4.07071e-06	1.02494	1	1.15934	0.271897
AT1G08840	-1.21889	0.122497	-1.31923	0.0560192	-1.12079	0.168832	-1.47603	0.0363534	-1.36851	0.0340645	0,0314173999730338	0.995168	-0.405657	0.389993	-0.491095	0.10956	#N/A	#N/A	#N/A	#N/A
AT1G08845	-1.18837	0.223841	1.00624	0.473544	-1.0878	0.257963	-1.06732	0.296893	1.12958	0.335191	-0,0844180471110442	0.984324	0.725792	0.0857157	0.841041	0.00225733	-0.820946	1	-0.327085	1
AT1G08860	1.22233	0.167813	-1.06142	0.193735	1.20108	0.499279	1.08035	0.229578	1.15828	0.247246	-0,737416119363995	filtre	8.74672	1.64531e-43	9.33232	1.28295e-76	0.25422	1	0.696117	1
AT1G08880	-1.18796	0.277411	-1.01039	0.42856	1.12125	0.309944	1.04962	0.253334	1.14901	0.381219	0,0639497083342994	0.971505	-0.182845	0.679049	-0.142946	0.618493	-0.892662	1	-1.69964	8.60871e-07
AT1G08890	-1.48648	0.175996	1.04918	0.379314	1.30883	0.131057	-1.05388	0.333213	-1.97357	0.00136008	0,0209308628396571	0.994423	-0.449087	0.296518	-0.60385	0.0125964	-1.77478	2.89811e-06	-1.82496	2.38435e-08
AT1G08900	-1.28778	0.191475	1.04115	0.393256	-1.1897	0.417581	1.0465	0.397888	1.35312	0.21002	0,0273069442748908	0.992416	0.48854	0.282741	0.405066	0.218894	#N/A	#N/A	#N/A	#N/A
AT1G08910	-1.7018	0.102802	-1.09224	0.289162	-1.40542	0.29836	-1.44406	0.194222	-1.80343	0.129231	0,0170068650752883	0.997072	-0.478066	0.232818	-0.154061	0.508984	#N/A	#N/A	#N/A	#N/A
AT1G08920	-1.56722	0.173708	1.53625	0.0219388	1.40298	0.117834	1.01976	0.437734	-1.19352	0.270295	-0,141595259312628	0.763922	0.183006	0.695135	0.569966	0.0116884	-0.563339	1	-0.427107	1
AT1G08930	-1.42631	0.118634	-1.31894	0.143374	1.35175	0.00585811	1.05645	0.396227	1.43983	0.0178653	-0,382268726515126	0.230626	2.03495	0.000243396	1.92411	5.50237e-08	4.03897	0	3.38614	0
AT1G08940	1.05315	0.440194	-1.2151	0.325378	1.93732	0.0561652	1.04642	0.423582	1.75036	0.0971626	0,0406372751176486	0.98913	4.90502	2.90375e-26	4.62621	2.20468e-45	4.8283	0	4.91467	0
AT1G08960	-1.47934	0.144092	-1.11144	0.132643	-1.39257	0.331571	-1.40279	0.118382	-1.43129	0.0811967	0,0821406342226705	0.968066	-0.367091	0.404964	-0.430977	0.0980078	0.27159	1	-0.0401759	1
AT1G08970	1.26016	0.121303	-1.01884	0.417743	-1.07961	0.111698	1.16415	0.261697	1.50057	0.157561	-0,0398594024692165	0.987338	-0.0301412	0.937523	-0.00833084	0.963964	#N/A	#N/A	#N/A	#N/A
AT1G08980	-1.0815	0.346571	-1.03876	0.433414	-1.35027	0.038793	-1.13404	0.248499	-1.60806	0.234123	-0,171099965812798	0.435192	-0.946757	0.0487561	-1.16208	0.000960938	-2.59218	0	-2.96624	0
AT1G08985	-1.02832	0.313271	-1.01362	0.446012	-1.05572	0.213672	-1.05656	0.125732	-1.03364	0.253878	#VALUE!	NoExp	NoExp	NoExp	NoExp	NoExp	#N/A	#N/A	#N/A	#N/A
AT1G08990	2.24231	0.0948562	1.03167	0.335816	1.17918	0.239063	1.20033	0.108157	1.46385	0.24148	#VALUE!	NoExp	Inf	filtre	NoExp	NoExp	#N/A	#N/A	#N/A	#N/A
AT1G09000	3.0179	0.102542	1.03981	0.416277	1.67562	0.281897	1.4997	0.101847	1.9184	0.163054	0,566198314102916	0.353008	0.972521	0.0718692	0.397692	0.240401	1.07841	1	1.77816	9.365e-08
AT1G09010	-1.78311	0.154217	-1.03792	0.399942	-2.00177	0.368944	-1.35554	0.228832	-1.76106	0.0345891	-0,0248164595510934	0.987338	-0.669103	0.12607	-0.708187	0.016204	-0.851204	1	-1.34876	0.005369
AT1G09020	-1.42334	0.155139	-1.12301	0.181737	-1.0871	0.24581	-1.15082	0.33286	1.0952	0.355226	0,0833002912310283	0.919894	0.0393915	0.915294	-0.0473504	0.884521	0.94771	1	0.497669	1
AT1G09030	1.74837	0.110555	1.01666	0.415003	1.16796	0.232455	1.11073	0.105199	1.40075	0.123066	#VALUE!	NoExp	NoExp	NoExp	NoExp	NoExp	#N/A	#N/A	#N/A	#N/A
AT1G09040	-1.6477	0.0184029	-1.22237	0.0177201	-1.20134	0.0628497	-1.34339	0.0742137	-1.43844	0.0520148	0,243589090733232	0.707343	-0.631727	0.190784	-0.371336	0.231355	0.181103	1	0.192417	1
AT1G09050	-1.36118	0.0149067	-1.02282	0.414939	-1.06729	0.0684536	-1.21975	0.0437556	-1.30979	0.103704	0,113899489567632	0.970898	-0.313998	0.539068	-0.267111	0.412513	0.951861	1	1.12952	0.479596
AT1G09060	-1.59373	0.0890011	1.05871	0.108525	-1.06215	0.0469579	-1.1478	0.364047	-1.56627	0.00154978	-0,0123644692638972	0.995171	0.0183685	0.968747	-0.106009	0.708317	0.686306	1	0.714264	1
AT1G09070	-1.66246	0.023186	1.40854	0.0908491	1.85019	0.00552216	1.34984	0.0956476	1.35113	0.14128	-0,337144808586263	0.313648	1.82365	4.0179e-05	1.90946	1.68011e-10	2.73259	0	2.64078	0
AT1G09080	1.087	0.384706	-1.36407	0.00283808	-1.2149	0.294369	-1.20554	0.00329353	1.52464	0.00116733	1,56831079845839	5.71975e-06	4.13055	4.1605e-06	2.97962	4.22898e-09	1.07219	1	0.884197	1
AT1G09090	1.19736	0.112569	1.00043	0.496531	1.22802	0.202077	1.06933	0.143271	1.01889	0.301095	#VALUE!	NoExp	Inf	filtre	Inf	filtre	#N/A	#N/A	#N/A	#N/A
AT1G09100	-1.55401	0.0996488	1.26906	0.0463346	-1.37647	0.343954	1.1375	0.24532	-1.36507	0.039393	-0,184838957274138	0.56489	0.329284	0.43023	0.530602	0.0214263	1.08298	1	0.510612	1
AT1G09130	-1.03877	0.322743	-1.129	0.131344	-1.06798	0.244728	-1.16294	0.168672	-1.54958	0.0641891	-0,0346219910857604	0.987338	0.078353	0.897304	0.0606536	0.873422	-0.956263	1	-0.417337	1
AT1G09140	-1.33436	0.165617	2.1828	0.0146602	-1.09948	0.274926	1.91487	0.00665909	1.28259	0.0882246	0,115338824809624	0.825891	0.06609	0.872429	0.185487	0.526677	0.197654	1	0.720439	1
AT1G09150	-1.21351	0.221788	1.00362	0.466907	-1.06673	0.322031	1.00537	0.46196	1.0023	0.489737	-0,104093225782753	0.879476	-0.374348	0.358485	-0.344478	0.151958	-0.632118	1	-0.616755	1
AT1G09155	2.61532	0.102168	1.03438	0.399418	1.43116	0.215758	1.50802	0.103088	1.3065	0.181443	#DIV/0!	filtre	Inf	filtre	4.93335	filtre	#N/A	#N/A	#N/A	#N/A
AT1G09157	1.57683	0.0467135	-1.00882	0.322208	1.33711	0.209232	1.17725	0.196025	1.36294	0.276232	-0,0907393512379137	filtre	0.563537	filtre	#NAME?	filtre	#N/A	#N/A	#N/A	#N/A
AT1G09160	-1.26712	0.204614	1.16459	0.130417	-1.21904	0.471926	-1.03625	0.371833	-1.0566	0.291083	-0,0801545565443159	0.953646	-0.502432	0.235367	-0.48584	0.0400464	0.442731	1	0.519205	1
AT1G09170	2.41552	0.120981	1.01646	0.455242	1.31749	0.232635	1.31739	0.1757	1.45068	0.217579	0,245691416496901	filtre	0.632129	filtre	1.77917	filtre	0.410831	1	0.533761	1
AT1G09180	1.0963	0.252063	1.04136	0.277377	1.04923	0.422739	-1.07591	0.0675573	1.00147	0.49424	-0,196041871331994	filtre	-0.24869	filtre	0.185624	0.702552	#N/A	#N/A	#N/A	#N/A
AT1G09190	-1.04637	0.387952	1.15153	0.152189	1.03775	0.270207	1.06649	0.332111	1.05678	0.408153	-0,160694626703227	0.941171	0.347049	0.486078	0.402533	0.272543	#N/A	#N/A	#N/A	#N/A
AT1G09200	-1.15016	0.367927	-1.11165	0.109171	1.42063	0.289642	-1.41278	0.0327971	1.40594	0.173671	0,368253206618322	0.120967	0.0184568	0.948951	0.316519	0.203743	-0.701598	1	-0.608292	1
AT1G09210	-1.20145	0.21685	1.12426	0.210991	1.00947	0.288147	-1.02161	0.382122	1.85859	0.00778313	0,23039344609027	0.68638	0.189807	0.494088	0.403765	0.157315	0.99762	1	-0.331088	1
AT1G09220	-1.03107	0.358877	1.12715	0.198165	-1.03595	0.150835	-1.01462	0.444384	-1.1146	0.123655	-0,338708212339354	0.706598	-0.0265195	0.977985	0.195336	0.59364	-0.69335	1	-0.349546	1
AT1G09230	-1.26076	0.207641	1.11668	0.150878	-1.06157	0.284644	-1.03219	0.407495	-1.27224	0.0361463	0,129327455816751	0.858388	-0.469805	0.250637	-0.264487	0.269546	-0.134364	1	-0.143667	1
AT1G09240	1.0128	0.419646	1.24449	0.0678938	1.15475	0.0388897	1.37334	0.188291	1.21241	0.0361679	-0,0244746662460505	0.987338	-0.0199621	0.520994	0.556317	0.0601001	0.608882	1	1.16952	0.223302
AT1G09245	1.19723	0.116317	-1.01611	0.38851	1.0439	0.29188	1.04638	0.191771	1.01383	0.417853	#VALUE!	NoExp	NoExp	NoExp	NoExp	NoExp	#N/A	#N/A	#N/A	#N/A
AT1G09250	-1.27795	0.19987	1.47985	0.0811074	1.93649	0.0479054	1.59123	0.00768359	1.60888	0.163299	-0,206357779853427	0.837028	0.0862756	0.794552	-0.256479	0.41772	1.49548	0.00190781	0.704049	1
AT1G09260	1.01102	0.402072	1.04602	0.238623	-1.03194	0.418976	-1.03737	0.255914	-1.01333	0.351577	#NUM!	filtre	#NAME?	filtre	NoExp	NoExp	#N/A	#N/A	#N/A	#N/A
AT1G09270	-1.35625	0.16323	1.03169	0.429796	1.07388	0.216571	-1.06138	0.407266	1.11652	0.315013	0,0563364970791741	0.974353	0.544577	0.222342	0.463251	0.0878208	0.772565	1	0.571361	1
AT1G09280	-1.63157	0.114089	-1.01542	0.38944	-1.20462	0.288421	-1.03245	0.449743	-1.22649	0.10197	-0,0269782724979556	0.987856	-0.553467	0.182307	-0.433307	0.133121	-0.70101	1	-0.361867	1
AT1G09290	-1.46622	0.177829	1.2094	0.202634	-1.48823	0.472999	1.05039	0.402537	-1.41734	0.107473	-0,0138467124319993	0.997072	-0.667434	0.096046	-0.558332	0.0359162	-1.33022	0.0540611	-1.2727	0.0277463
AT1G09300	-1.49747	0.107585	1.25091	0.0501977	-1.5362	0.490366	-1.011	0.479649	-1.53399	0.0151503	-0,0521519331050339	0.987338	0.326308	0.44485	0.396597	0.113016	#N/A	#N/A	#N/A	#N/A
AT1G09310	-1.0583	0.422257	1.2319	0.127831	1.37168	0.146747	-1.00169	0.496852	-1.00547	0.480632	0,197513069018227	0.598491	-0.85913	0.166936	-1.70445	5.65922e-08	-0.404547	1	-0.933127	1
AT1G09320	-1.54363	0.112807	1.00382	0.492679	-1.0446	0.0690974	-1.09253	0.355048	-1.53736	0.128027	0,202011696371542	0.739585	0.405968	0.354256	0.295215	0.28601	0.746195	1	0.697454	1
AT1G09330	-1.08021	0.392076	1.21777	0.027486	1.31789	0.350632	1.26118	0.0218524	1.35822	0.315142	0,074195896554508	0.974938	0.84978	0.0401791	0.705101	0.00293427	1.12923	1	0.615241	1
AT1G09340	-1.19986	0.239003	-1.03321	0.373233	1.14902	0.279821	-1.50375	0.00523762	-1.54159	0.18331	0,0745524059794991	0.93295	-1.03622	0.0567861	-1.15059	0.000318885	-3.93547	0	-3.61493	0
AT1G09350	-1.08424	0.422723	-1.62818	0.186839	5.41494	0.00150816	-1.68252	0.0989379	-1.52799	0.14729	0,522097545240973	0.186326	-2.25253	filtre	-1.33175	0.124566	-3.36619	0	-1.41653	0.00115247
AT1G09360	1.10221	0.186584	-1.00211	0.477878	1.0171	0.327867	1.01266	0.373689	1.00634	0.41243	#VALUE!	NoExp	NoExp	NoExp	NoExp	NoExp	#N/A	#N/A	#N/A	#N/A
AT1G09370	1.27328	0.16121	-1.04989	0.0221792	1.01239	0.257467	-1.02665	0.292646	-1.02982	0.117362	#DIV/0!	filtre	NoExp	NoExp	0.137556	filtre	#N/A	#N/A	#N/A	#N/A
AT1G09380	1.50216	0.0555648	-1.05299	0.00894009	1.28046	0.262703	1.18206	0.0147053	1.19797	0.0794828	#VALUE!	NoExp	Inf	filtre	Inf	filtre	#N/A	#N/A	#N/A	#N/A
AT1G09390	-1.48847	0.173233	1.07595	0.0339563	1.00733	0.221074	-1.1782	0.247854	-1.07687	0.392445	-0,134727770419876	0.892576	-0.432398	0.286958	-0.944534	0.00139659	#N/A	#N/A	#N/A	#N/A
AT1G09400	1.10223	0.163431	1.01346	0.420151	1.02206	0.239015	1.04911	0.116354	1.09842	0.126953	0,393908754459173	filtre	-0.68964	filtre	0.638147	filtre	#N/A	#N/A	#N/A	#N/A
AT1G09410	-1.13392	0.112224	1.15679	0.0683524	-1.06299	0.219622	-1.01322	0.423245	-1.0617	0.215927	-0,569545291255129	0.329672	-0.00309588	0.989593	-0.037708	filtre	#N/A	#N/A	#N/A	#N/A
AT1G09415	-1.06074	0.297563	1.07431	0.259509	-1.11841	0.122948	-1.11299	0.182222	-1.05481	0.280095	0,03862640321948	0.971896	-0.327261	0.526379	-0.273762	0.333246	-1.41979	0.00923584	-1.31851	0.0104303
AT1G09420	1.37814	0.137788	1.0091	0.466535	1.01226	0.214516	1.10012	0.248643	-1.08775	0.227824	0,200482017433028	0.793231	-0.147616	0.777244	-0.27469	0.358079	0.770775	1	0.968501	1
AT1G09430	-2.11205	0.0447542	-1.29898	0.0309299	1.1453	0.0924308	1.24224	0.0319867	1.71782	0.00536436	0,0116140340819935	0.991082	0.0318887	0.911447	-0.00337898	0.919531	2.02018	4.03344e-09	1.50735	0.000131106
AT1G09440	-1.12748	0.122683	1.11532	0.0685416	-1.33778	0.0262614	-1.52216	0.00200557	-1.70543	0.00110121	0,251539961335181	0.507075	-1.5172	0.00154471	-1.85167	1.04924e-09	-0.325634	1	-0.728598	1
AT1G09450	-1.04218	0.30365	-1.07505	0.246789	-1.04388	0.259313	-1.14946	0.0722876	-1.14575	0.0597228	0,134933859476107	filtre	-0.96729	filtre	-1.20565	filtre	#N/A	#N/A	#N/A	#N/A
AT1G09460	1.17497	0.196652	-1.12781	0.049115	-1.08595	0.174107	1.22922	0.102871	1.14668	0.116032	-0,282548658571755	0.474389	-0.467687	0.502129	-0.866641	0.271084	1.42752	0.00789057	1.31811	0.0105193
AT1G09470	1.26075	0.0844991	1.12431	0.0539398	1.04086	0.117488	-1.08712	0.0887899	1.08672	0.369913	0,552409600204351	filtre	-0.63065	filtre	-1.44072	filtre	#N/A	#N/A	#N/A	#N/A
AT1G09480	1.21295	0.164766	1.00356	0.488518	1.02439	0.141004	1.15061	0.148251	1.22777	0.0420361	-0,138158100867885	filtre	4.37648	3.49355e-16	4.40653	2.42073e-32	0.149126	1	-0.815704	1
AT1G09483	1.96848	0.132964	-1.01051	0.314958	1.16489	0.234279	1.0474	0.301346	1.19664	0.211039	#DIV/0!	filtre	NoExp	NoExp	#NAME?	filtre	#N/A	#N/A	#N/A	#N/A
AT1G09486	1.13766	0.0621905	-1.09488	0.14188	-1.0011	0.192959	1.03729	0.313004	1.23891	0.252416	0,150957752317316	0.962351	0.444286	0.372217	0.515804	0.124938	0.179054	1	0.0177032	1
AT1G09490	-1.19346	0.308394	1.5038	0.00669257	-1.1815	0.468773	1.2906	0.0572814	1.10089	0.283242	-0,200017325874179	0.506126	0.830036	0.0614454	0.743808	0.00318624	-0.107172	1	-0.915105	1
AT1G09500	-1.42191	0.0522729	2.28705	0.0424503	-1.39061	0.481707	1.15686	0.10609	-1.29338	0.00196435	-0,916675375975409	filtre	7.57323	8.83676e-27	8.45462	6.51769e-55	1.48313	0.00248068	-0.0019468	1
AT1G09510	-1.1562	0.102882	-1.10134	0.09981	-1.04841	0.061714	-1.07496	0.167086	1.27237	0.0198682	#VALUE!	NoExp	Inf	filtre	NoExp	NoExp	#N/A	#N/A	#N/A	#N/A
AT1G09520	-1.07156	0.188586	-1.13097	0.0993906	-1.0458	0.283535	-1.12455	0.218787	1.24644	0.202141	0,0726145271335045	0.980833	0.479883	0.213844	0.448307	0.0587566	0.882213	1	0.570405	1
AT1G09530	-1.30305	0.0972682	-1.12173	0.157267	-1.03753	0.112585	1.15351	0.222867	1.05274	0.395957	-0,0149899362421048	0.994594	0.221492	0.614361	0.0872934	0.736788	-0.577303	1	-0.417426	1
AT1G09540	-1.09898	0.0454885	-1.11317	0.0666057	-1.14347	0.194276	-1.10782	0.0879261	-1.06784	0.298794	0,0219059497017351	filtre	3.51412	filtre	3.15814	filtre	0.472195	1	0.647165	1
AT1G09550	1.01361	0.367062	-1.03	0.274507	1.0116	0.333666	1.0031	0.456377	1.03509	0.27881	#VALUE!	NoExp	Inf	2.10523e-28	Inf	2.83532e-45	#N/A	#N/A	#N/A	#N/A
AT1G09560	-1.65527	0.0537882	-1.68094	0.0165982	1.14327	0.00453164	-1.01687	0.463174	1.2531	0.0556301	0,0129645312645652	0.645824	3.21234	8.01851e-08	3.17953	9.5118e-18	4.82432	0	3.73765	0
AT1G09570	-1.67979	0.101869	1.21423	0.0209611	-1.22443	0.183648	1.22319	0.183805	-1.60687	0.127672	-0,233354925727671	0.217772	-0.538204	0.458551	-0.856392	0.0506837	-0.834305	1	-0.905508	1
AT1G09575	1.06549	0.207919	-1.02279	0.394223	1.15803	0.0698312	-1.08642	0.254027	1.23737	0.0802826	-0,416069399229876	0.131089	2.04308	3.19426e-05	2.24949	2.75703e-08	1.81722	9.85559e-07	1.71152	6.1915e-07
AT1G09580	1.10138	0.160318	1.35241	0.0339527	1.04415	0.0268884	-1.00462	0.475728	1.04385	0.394657	-0,153131495798502	0.889331	-0.179379	0.699311	-0.200595	0.531529	-0.414345	1	-0.499903	1
AT1G09590	-1.30814	0.335894	1.14468	0.0601215	1.41549	0.257309	1.3332	0.00189809	1.08895	0.447541	-0,0938529377320457	0.880183	0.809983	0.0656696	0.938486	0.00129823	#N/A	#N/A	#N/A	#N/A
AT1G09600	1.22713	0.119184	-1.01139	0.462539	-1.04173	0.122767	-1.03901	0.341245	-1.11952	0.106645	-0,150660712859457	filtre	-0.585847	filtre	-0.475994	filtre	#N/A	#N/A	#N/A	#N/A
AT1G09610	1.13097	0.320127	-1.04357	0.238547	-1.10841	0.180479	-1.04807	0.209838	-1.0203	0.387439	0,604043180717454	filtre	-1.54006	filtre	-1.5062	filtre	#N/A	#N/A	#N/A	#N/A
AT1G09620	-1.40517	0.130333	-1.06899	0.367101	-1.16025	0.308445	-1.09541	0.289507	-1.28205	0.103653	-0,0608924507355311	0.976173	-0.41377	0.352037	-0.343109	0.222265	#N/A	#N/A	#N/A	#N/A
AT1G09630	-1.47097	0.144898	-1.31424	0.0533349	1.43502	0.107144	-1.05395	0.299217	1.81743	0.0382721	0,0745236916878533	0.987338	2.12365	4.84398e-07	1.80149	5.49344e-13	2.67517	0	2.26721	0
AT1G09640	-1.33396	0.0228909	-1.11694	0.0882241	-1.39703	0.448318	-1.02526	0.417049	-1.03567	0.425511	-0,0000650383282637496	0.998623	0.839859	0.0941587	0.87938	0.00544215	0.628237	1	0.423259	1
AT1G09645	-1.31447	0.126904	-1.16647	0.0776425	-1.04293	0.22943	-1.08861	0.177137	1.15935	0.308953	-0,0359031156643256	0.987338	1.23959	0.000971388	1.0815	1.74497e-06	1.62024	0.000119735	1.69179	1.06892e-06
AT1G09650	-1.03924	0.204027	-1.00424	0.461383	-1.01554	0.368287	-1.04995	0.260131	-1.05068	0.136005	0,664423328506839	filtre	0.0315202	filtre	-0.667185	filtre	#N/A	#N/A	#N/A	#N/A
AT1G09660	-1.41329	0.135139	1.18014	0.161049	-1.79878	0.169029	-1.15982	0.181286	-1.62383	0.0631794	-0,0852392549417235	0.940856	-0.553434	0.155582	-0.457464	0.052407	-2.2795	0	-1.89086	3.28539e-09
AT1G09665	1.00944	0.447752	-1.05035	0.222546	-1.06084	0.239188	1.01314	0.424371	-1.00295	0.479956	#VALUE!	NoExp	NoExp	NoExp	NoExp	NoExp	#N/A	#N/A	#N/A	#N/A
AT1G09680	-1.15758	0.161693	1.07413	0.252434	-1.11232	0.320676	1.02615	0.380347	-1.26236	0.00519314	-0,0258954613037288	0.997474	-0.314817	0.661662	-0.261537	0.511165	#N/A	#N/A	#N/A	#N/A
AT1G09690	-1.19974	0.292503	1.03305	0.453447	1.05868	0.284339	1.01544	0.456777	1.13298	0.200792	-0,181365769847063	0.509034	0.542167	0.286958	0.629459	0.0392018	#N/A	#N/A	#N/A	#N/A
AT1G09700	-1.40741	0.0365572	1.07236	0.30748	-1.40713	0.344109	-1.28154	0.0474237	-1.6054	0.0230808	-0,087320792458943	0.976408	-0.268939	0.53324	-0.144765	0.628731	-0.536593	1	-0.228757	1
AT1G09710	-1.29361	0.196836	1.26209	0.0336841	-1.38336	0.325284	1.034	0.345801	-1.53306	0.0887723	-0,155208979754222	0.673635	-0.763676	0.0996172	-0.810534	0.00457132	-1.79179	1.88624e-06	-1.50723	0.000131512
AT1G09720	1.26662	0.0898537	1.01185	0.435385	1.10537	0.262594	1.10491	0.0820112	1.21789	0.180709	#VALUE!	NoExp	NoExp	NoExp	NoExp	NoExp	#N/A	#N/A	#N/A	#N/A
AT1G09730	-1.28112	0.0685066	-1.12547	0.0401359	-1.1347	0.0809844	-1.28212	0.0345848	-1.47969	0.000531771	0,0895824384314756	0.917061	0.094946	0.846555	0.0476119	0.864903	0.860752	1	0.786788	1
AT1G09740	1.32698	0.12376	1.31544	0.130057	-1.04495	0.00647767	1.3682	0.0969438	1.33309	0.209347	0,00992145758492796	0.998371	0.967217	0.0114738	1.27326	2.41524e-08	2.00213	6.73325e-09	1.62404	6.65116e-06
AT1G09750	1.07364	0.235766	1.01415	0.407114	-1.12332	0.0642495	-1.54225	0.143063	-2.86929	0.0948255	-0,203522472497652	0.232423	-1.3269	0.0485982	-1.73812	6.88076e-10	-5.303	0	-5.05849	0
AT1G09760	-1.23764	0.061626	1.04679	0.175897	-1.11709	0.384301	-1.06282	0.260804	-1.02365	0.421469	-0,0147472836680753	0.996829	-0.30583	0.458746	-0.175854	0.494371	-0.604227	1	-0.695617	1
AT1G09770	-2.3183	0.0638146	1.09743	0.340959	-1.27913	0.113569	-1.25039	0.189342	-2.13216	0.0440485	0,00857868316624585	0.998623	-0.291797	0.567085	-0.298768	0.380554	0.261957	1	0.209805	1
AT1G09780	-1.30822	0.249974	-2.09962	0.0184278	1.3132	0.180915	-1.04732	0.37213	1.38191	0.0346996	-0,0111763070428104	0.987338	0.347956	0.342984	0.402393	0.113833	1.1554	1	0.508347	1
AT1G09790	1.04699	0.326473	-1.06291	0.337141	1.04616	0.126405	1.0697	0.31756	1.26229	0.235727	#VALUE!	NoExp	NoExp	NoExp	NoExp	NoExp	#N/A	#N/A	#N/A	#N/A
AT1G09795	-1.13491	0.328794	1.00912	0.468259	-1.24055	0.0170109	-1.31885	0.128035	-1.60788	0.0942488	-0,119961453043681	0.855151	-0.0646061	0.948052	-0.262847	0.440635	-1.13214	1	-0.885718	1
AT1G09800	-1.07879	0.186247	1.04857	0.289358	-1.22814	0.137198	-1.24946	0.0997601	-1.33167	0.00844073	0,0353794395945127	0.994126	-0.490508	0.377656	-0.308096	0.364534	-0.662779	1	-0.640768	1
AT1G09810	-1.36396	0.0584503	1.0468	0.241091	-1.37819	0.365924	-1.11555	0.276248	-1.29405	0.093132	-0,118592703107601	0.89893	-0.0413098	0.937868	0.305676	0.238965	#N/A	#N/A	#N/A	#N/A
AT1G09812	1.01408	0.4109	-1.2883	0.0886962	-1.4365	0.0327297	-1.19694	0.193991	-1.10767	0.246576	0,348783176348047	filtre	0.221135	filtre	0.105055	filtre	#N/A	#N/A	#N/A	#N/A
AT1G09815	1.0165	0.463346	1.00409	0.491944	1.23298	0.288341	1.32537	0.097073	1.78106	0.0669932	0,0425716813892233	0.993901	1.24613	0.000519879	1.03874	1.67783e-05	1.55019	0.00058142	1.37675	0.00286891
AT1G09820	-1.55784	0.0374304	1.03868	0.028289	-1.34188	0.141602	-1.49214	0.0489831	-1.74724	0.000171613	-0,0587343054312347	0.987338	-1.00872	0.0341205	-0.812298	0.0192507	-0.409732	1	-0.408482	1
AT1G09830	-1.25549	0.219906	1.08491	0.275549	-1.57059	0.157898	-1.14564	0.324113	-1.62364	0.0248526	-0,0836228047994334	0.940856	-0.234803	0.666691	-0.319346	0.31329	-0.525735	1	-0.793157	1
AT1G09840	-1.67157	0.173985	1.3146	0.122151	-1.31222	0.270038	-1.2442	0.264446	-2.06131	0.0320487	-0,00243137561953986	0.998623	-0.525429	0.189548	-0.416277	0.10654	-0.890104	1	-0.606333	1
AT1G09850	-1.20801	0.266477	1.37848	0.0011386	-1.6865	0.228373	-1.11537	0.275811	-2.18182	0.0102873	-0,25625739466401	0.158282	-0.205286	0.653959	-0.188964	0.463809	-2.09955	4.06597e-10	-2.07273	1.62643e-11
AT1G09860	1.48654	0.108913	1.05563	0.254343	1.17358	0.270678	1.14086	0.0694738	1.28921	0.22936	-0,0907393512379137	filtre	4.22249	filtre	4.37498	filtre	#N/A	#N/A	#N/A	#N/A
AT1G09870	-1.46163	0.192255	1.03396	0.342291	1.01938	0.199059	1.01226	0.471648	-1.33996	0.0989573	0,00851396898884446	0.997849	-0.0795828	0.866995	0.0957488	0.727793	0.662315	1	0.125408	1
AT1G09880	1.259	0.0802472	1.03945	0.0469657	1.0777	0.294236	1.05776	0.249776	1.0014	0.488686	-0,162824385360911	filtre	-2.20856	filtre	-0.531896	filtre	#N/A	#N/A	#N/A	#N/A
AT1G09890	-1.01853	0.363803	-1.05987	0.252882	-1.02764	0.484886	-1.01033	0.441253	-1.05639	0.224359	-0,269042587730083	filtre	-0.396913	filtre	-1.04706	filtre	#N/A	#N/A	#N/A	#N/A
AT1G09900	-1.63623	0.127507	1.12039	0.0753724	-1.45742	0.335712	-1.05163	0.390546	-1.80307	0.00137859	-0,165332832107695	0.758336	-0.907271	0.0151847	-0.75836	0.00403323	-1.2563	0.214341	-0.874333	1
AT1G09910	-1.45649	0.114941	-1.02959	0.322414	-1.30979	0.330766	-1.01307	0.473391	-1.16778	0.291185	0,0189729861805991	0.994423	-0.59546	0.124014	-0.72899	0.00183886	-0.428111	1	-0.0646566	1
AT1G09920	-1.38544	0.153888	1.30107	0.0829663	1.36962	0.14118	1.32726	0.163046	1.42577	0.256279	-0,0091137561108603	0.997072	0.794734	0.0373791	0.837289	0.000372871	0.9296	1	1.22211	0.0787299
AT1G09930	1.79918	0.132569	-1.02674	0.447655	1.46298	0.357827	1.51943	0.111737	1.62477	0.205506	-0,630331859663071	filtre	3.89376	3.19547e-14	4.23954	7.4696e-25	0.463705	1	0.616668	1
AT1G09932	-1.04134	0.418187	1.04175	0.279842	1.78913	0.0218979	1.22325	0.0550516	2.27256	0.00764575	-0,41145767775643	0.758889	4.98773	3.85445e-14	5.00553	1.6444e-42	6.03847	0	5.29436	0
AT1G09935	1.0209	0.329483	-1.05088	0.293247	-1.02254	0.25172	1.04714	0.206199	1.08207	0.219398	#DIV/0!	filtre	Inf	8.80076e-46	10.6882	1.70248e-68	1.67084	3.66874e-05	2.11053	0
AT1G09940	-1.32313	0.172865	-1.38659	0.000669946	1.97371	0.0120756	-1.19971	0.00917617	1.13073	0.287432	-0,0342618969471905	0.996061	3.45997	3.1054e-12	3.35396	2.36562e-31	2.90474	0	2.89524	0
AT1G09950	1.26738	0.133055	1.42132	0.025518	1.56629	0.0981209	1.23832	0.039084	1.16681	0.134	0,279612759503108	filtre	0.351558	filtre	1.23642	filtre	#N/A	#N/A	#N/A	#N/A
AT1G09960	-1.09608	0.266906	-1.24898	0.0406189	-1.22111	0.256893	-1.14946	0.201279	-1.25929	0.184166	-0,334373740577694	0.598887	-0.0203971	0.979473	0.0494958	0.894805	0.190157	1	0.370116	1
AT1G09970	-1.76971	0.0741978	-1.63305	0.0854717	1.35751	0.0221945	-1.19032	0.199507	1.08565	0.182414	-0,121669088155698	0.994423	2.93494	9.4063e-07	2.77235	4.20036e-13	2.2603	0	1.78944	6.7562e-08
AT1G09980	-2.09402	0.0634173	-1.16861	0.0917461	-1.01429	0.0942423	-1.4234	0.0897173	-1.58718	0.149485	0,027972710885744	0.991465	0.230021	0.640117	0.242416	0.338028	#N/A	#N/A	#N/A	#N/A
AT1G09995	-1.04854	0.195825	-1.05086	0.110561	-1.04382	0.0328376	-1.11381	0.121404	1.02611	0.338788	0,00656828162318968	0.998623	0.323831	0.528466	0.340402	0.28454	0.81832	1	0.874788	1
AT1G10000	1.5073	0.136767	-1.02873	0.362341	1.1228	0.24901	1.14446	0.199744	1.14358	0.221012	-0,0587369767682799	filtre	-1.46231	filtre	-1.40299	filtre	-0.323655	1	-0.484712	1
AT1G10010	1.48686	0.116704	-1.0373	0.289445	1.32975	0.279767	1.21652	0.136013	1.27783	0.207174	#NUM!	filtre	1.44968	filtre	NoExp	NoExp	#N/A	#N/A	#N/A	#N/A
AT1G10020	-1.23711	0.168052	1.10694	0.387068	-1.43365	0.195483	-1.47215	0.132622	-1.02386	0.475229	-0,138109515833065	0.822968	-0.534641	0.270594	-0.956592	7.60093e-05	-0.649332	1	-1.01475	1
AT1G10030	-1.34398	0.259424	-1.18966	0.09743	-1.20061	0.42026	-1.32292	0.045217	-1.07096	0.42596	-0,135160987236976	0.83519	-0.531059	0.182113	-0.276824	0.272694	-1.03352	1	-1.06121	1
AT1G10040	-1.23777	0.0975569	-1.11272	0.216765	1.35725	0.00247019	-1.13725	0.0965219	1.12298	0.2548	0,340988974131351	0.613943	6.63821	4.68572e-30	6.32406	9.317e-61	5.2727	0	5.33886	0
AT1G10050	-1.45738	0.0671522	-1.36337	0.0301301	1.28256	0.0050433	-1.62696	0.0884652	-1.33611	0.232257	0,0152419237022202	0.990515	1.87704	9.11655e-06	1.75075	6.76252e-11	1.22364	0.38486	1.59348	1.48201e-05
AT1G10060	-1.29819	0.0273005	-1.18705	0.0589921	1.20753	0.0322794	-1.03532	0.432375	1.29356	0.19036	0,208068079257663	0.347201	-0.927547	0.0072046	-1.35633	1.76881e-08	-0.712711	1	-0.585031	1
AT1G10070	-2.30329	0.0113322	-1.82351	0.0178033	-2.73319	0.274364	2.02719	0.026494	2.32079	0.00547157	-1,48191323945005	5.22994e-07	1.2228	0.000850896	2.67673	4.2171e-09	1.91825	6.85197e-08	1.10079	0.817991
AT1G10090	-1.81736	0.136475	1.12575	0.12468	1.72942	0.0755454	-1.27819	0.26095	-1.50902	0.118033	-0,138290285356584	0.684461	-0.550313	0.203363	-0.452138	0.10229	-0.887986	1	-0.631402	1
AT1G10095	1.0648	0.336651	1.01139	0.433329	1.10366	0.403474	1.03026	0.341313	1.02047	0.385099	-0,0438438681800621	0.997072	-0.246372	0.680749	0.0878614	0.741148	#N/A	#N/A	#N/A	#N/A
AT1G10100	2.91642	0.0929719	1.03832	0.40397	1.54956	0.22603	1.49446	0.0901111	1.82126	0.174856	-0,338855369006442	filtre	-2.09602	filtre	-0.00856763	filtre	#N/A	#N/A	#N/A	#N/A
AT1G10110	-1.07432	0.0733785	-1.01718	0.342115	-1.05372	0.183024	-1.01471	0.346849	-1.04233	0.184925	0,73477828562403	filtre	-0.146983	filtre	0.723973	filtre	#N/A	#N/A	#N/A	#N/A
AT1G10120	-1.31615	0.195166	1.27135	0.0759451	-1.30751	0.444854	-1.07034	0.227913	-1.33535	0.0726071	-0,172872359660011	0.668275	-0.642087	0.129362	-0.539692	0.0252249	#N/A	#N/A	#N/A	#N/A
AT1G10130	-1.91322	0.139221	-1.05958	0.265269	-1.50086	0.342526	-1.10565	0.413655	-1.69311	0.124699	0,152588178053887	0.67229	-0.471114	0.279322	-0.410631	0.105433	#N/A	#N/A	#N/A	#N/A
AT1G10140	-1.36126	0.0401567	-1.04235	0.310516	1.09836	0.0380389	1.0366	0.430551	1.4931	0.0803476	-0,574822618046237	0.000261472	3.78213	1.55586e-13	4.19289	6.00124e-28	3.53921	0	2.93804	0
AT1G10150	-1.23406	0.133691	1.17388	0.0721754	1.08764	0.041783	-1.05448	0.387772	1.0861	0.364399	-0,195322964982978	0.531526	0.447508	0.281179	0.635415	0.015704	-0.734012	1	-0.893537	1
AT1G10155	2.29518	0.124361	-1.03806	0.429403	1.33057	0.25327	1.28872	0.141481	1.48547	0.199439	0,373616923980022	filtre	1.04691	filtre	1.00671	filtre	-0.26832	1	0.317625	1
AT1G10160	-1.04945	0.43279	-1.09055	0.298874	-1.09991	0.46514	1.01505	0.478758	1.10964	0.390458	-0,0429867267368827	0.987856	-0.371355	0.420302	-0.443864	0.128682	#N/A	#N/A	#N/A	#N/A
AT1G10170	-1.38137	0.0628344	-1.4278	0.155837	-1.33206	0.443254	-1.28096	0.141996	-1.01359	0.467872	0,0379046168614552	0.987338	1.40735	0.000170294	1.23156	2.00198e-06	0.323019	1	0.939074	1
AT1G10180	-1.31019	0.0672624	1.05437	0.0919618	-1.19052	0.190117	-1.05426	0.0169703	-1.24813	0.00494979	0,0973374598627806	0.930586	-0.906061	0.0192195	-1.13531	4.28077e-06	-0.992469	1	-0.402802	1
AT1G10190	1.25387	0.186618	-1.00172	0.495802	1.09177	0.294538	-1.03738	0.306372	1.07181	0.210552	#VALUE!	NoExp	NoExp	NoExp	NoExp	NoExp	#N/A	#N/A	#N/A	#N/A
AT1G10200	1.04046	0.338966	1.0131	0.456413	-1.30477	0.0232006	-1.11141	0.179361	-1.24337	0.161142	0,0108959627025577	0.997072	-0.800661	0.0713014	-0.814404	0.00388337	-0.584729	1	-1.30517	0.0139133
AT1G10210	-1.21805	0.250988	-1.17795	0.0653647	-1.27165	0.0835875	-1.30894	0.21592	-1.12857	0.319609	0,0289442152498717	0.987338	-0.708904	0.0617747	-0.374579	0.115781	1.00421	1	0.495318	1
AT1G10220	1.23975	0.0110997	1.04779	0.226546	1.15674	0.198902	1.19096	0.00735041	1.17374	0.0191475	-1,15905963484699	filtre	1.92091	0.000257217	2.72779	1.7021e-15	0.802155	1	1.15464	0.297604
AT1G10230	1.34509	0.0582988	1.13205	0.233339	1.29103	0.296441	-1.05739	0.180839	1.49418	0.0291257	0,211231461098332	0.851185	0.39519	0.341681	0.652551	0.0177475	0.970806	1	0.97712	1
AT1G10240	1.13579	0.272933	1.23102	0.016841	-1.16347	0.144396	-1.06238	0.246734	-1.03858	0.412771	0,0409503182131332	0.992597	-0.654422	0.155749	-0.73505	0.0161456	-1.14165	1	-0.9927	1
AT1G10250	-1.04669	0.290827	-1.01992	0.394892	-1.1102	0.248038	-1.04216	0.141992	-1.06018	0.0467519	2,51484428270605	filtre	0.605811	filtre	0.250126	filtre	0.611137	1	0.12927	1
AT1G10260	-1.10878	0.117001	-1.00232	0.494365	1.01289	0.0505493	-1.22054	0.090871	-1.115	0.15696	#DIV/0!	filtre	Inf	filtre	0.555088	filtre	#N/A	#N/A	#N/A	#N/A
AT1G10270	-1.35987	0.0468246	1.01035	0.468725	-1.50984	0.279953	-1.07366	0.395569	-1.37097	0.0797795	0,0271721958826905	0.986543	0.414882	0.281134	0.517228	0.0504756	#N/A	#N/A	#N/A	#N/A
AT1G10280	-1.03648	0.397602	1.0674	0.256915	-1.05427	0.217214	-1.19548	0.0937123	-1.3193	0.0156245	0,31585717483654	0.494613	0.129381	0.877897	0.0314002	0.941495	1.3004	0.0950688	1.24156	0.0529697
AT1G10290	-2.07726	0.0922856	-1.10839	0.092038	1.37931	0.142209	-1.11023	0.187209	1.11331	0.363968	0,0243071419962289	0.976897	0.953673	0.036198	0.883178	0.000984021	1.44367	0.00566246	1.46784	0.000342888
AT1G10300	1.07807	0.127508	1.0764	0.191817	1.06152	0.466351	1.06616	0.165527	1.02372	0.376487	-1,48334331102456	filtre	-0.0955372	filtre	1.77455	filtre	#N/A	#N/A	#N/A	#N/A
AT1G10310	2.24277	0.0952738	1.07004	0.349003	1.25519	0.196783	1.17995	0.22829	1.25848	0.157397	-0,0294477589875795	0.987338	-0.113167	0.778591	0.0265717	0.924522	-0.888905	1	-0.789316	1
AT1G10320	-1.26157	0.0598115	-1.02965	0.371194	1.00129	0.0566839	-1.17637	0.166099	-1.23976	0.109648	0,0914252506482918	0.919894	-0.316486	0.445118	-0.231008	0.35206	#N/A	#N/A	#N/A	#N/A
AT1G10330	-1.05227	0.250287	1.16718	0.109295	-1.0473	0.47664	-1.00968	0.454957	-1.03962	0.329336	-0,167241774540437	0.970131	-0.599366	0.259277	-0.126367	0.742546	#N/A	#N/A	#N/A	#N/A
AT1G10340	-1.222	0.042273	-1.24214	0.00499092	3.83193	0.00165487	1.38349	0.0748976	2.44225	0.0630123	-0,729540200093557	0.822138	0.375175	0.0353345	1.08652	6.34496e-07	5.87413	0	4.97362	0
AT1G10350	-1.02542	0.396071	1.18197	0.118834	1.10126	0.199679	-1.0062	0.464717	1.14735	0.0876592	-0,0133575632968417	0.998623	-0.501102	0.21775	-0.412736	0.0992448	-0.674176	1	-0.603464	1
AT1G10360	1.18637	0.164581	1.36425	0.0468742	-1.01482	0.195267	1.01453	0.363207	1.15074	0.0892866	0,151215735707064	0.491797	-1.45297	0.00795743	-1.20446	1.06526e-07	-1.62421	0.00010926	-1.77599	9.97003e-08
AT1G10370	-1.06036	0.3628	-1.26288	0.0172798	1.90564	0.0414142	-1.13735	0.0729254	1.10527	0.425915	0,248749791215024	0.677826	0.930581	0.0542836	0.913541	0.00256542	-0.239435	1	-0.388468	1
AT1G10380	-1.02076	0.471498	1.2875	0.0310022	-1.05836	0.469752	-1.20444	0.074126	-1.18251	0.22244	-0,109019694385776	0.93024	-0.459609	0.297844	-0.324868	0.281989	0.328191	1	0.734007	1
AT1G10385	1.07785	0.204424	1.06093	0.0431791	1.04476	0.379682	1.10774	0.299029	1.06011	0.0188739	-0,169909088741624	filtre	#NAME?	filtre	#NAME?	filtre	#N/A	#N/A	#N/A	#N/A
AT1G10390	-1.88739	0.12893	-1.05282	0.418906	-1.44874	0.330198	-1.2763	0.200115	-1.47499	0.0396691	-0,0575985521179462	0.974894	0.140366	0.775884	0.163288	0.578003	0.691832	1	0.829809	1
AT1G10400	1.22996	0.0946239	1.00679	0.44421	1.07537	0.246867	1.08942	0.135399	1.05294	0.226769	1,66770186038059	filtre	4.40656	filtre	3.79912	filtre	#N/A	#N/A	#N/A	#N/A
AT1G10410	-2.25043	0.0499622	1.05745	0.407319	2.04372	0.0333025	1.00036	0.499224	-1.1579	0.280505	0,0975314013441321	0.875055	2.15137	4.20532e-07	2.10871	1.1236e-14	2.39433	0	2.43113	0
AT1G10417	-1.10135	0.130878	-1.09982	0.0859581	-1.053	0.354367	-1.15534	0.00842012	1.01841	0.37882	0,676978877289526	0.306189	3.25371	1.7166e-09	2.6486	1.15061e-10	1.09048	1	1.08769	1
AT1G10420	1.26568	0.186269	-1.11913	0.00732088	1.13138	0.365143	1.06241	0.342166	1.17339	0.115338	#N/A	#N/A	#N/A	#N/A	#N/A	#N/A	0.635459	1	0.71939	1
AT1G10430	-1.06484	0.354624	1.10175	0.140613	1.1568	0.236595	1.15013	0.0677973	1.37	0.274053	0,0850734979081122	0.970131	0.276003	0.517668	0.373499	0.112034	0.859589	1	0.508318	1
AT1G10450	-1.31207	0.0948479	-1.11204	0.379475	-1.32755	0.0370094	-1.17569	0.290711	-1.29877	0.140207	-0,0428291249524006	0.986543	0.0505379	0.922179	0.274915	0.252445	0.49139	1	0.4022	1
AT1G10455	1.41584	0.136777	-1.00509	0.432005	1.13159	0.222293	1.07483	0.146612	1.26175	0.256835	#VALUE!	NoExp	NoExp	NoExp	NoExp	NoExp	#N/A	#N/A	#N/A	#N/A
AT1G10460	1.37764	0.0950475	1.01201	0.389622	1.07259	0.217674	1.06599	0.168689	1.10365	0.183261	-2,40909938235453	filtre	-0.750035	filtre	1.55509	filtre	#N/A	#N/A	#N/A	#N/A
AT1G10470	-1.32829	0.158892	1.00955	0.453556	1.03213	0.285908	-1.30277	0.0709626	-1.31872	0.306905	-0,0688689275250962	0.957154	-0.571901	0.152119	-0.417299	0.112073	-0.544082	1	-0.759671	1
AT1G10480	1.20143	0.0756641	1.01757	0.436864	1.13359	0.301691	1.03631	0.286986	1.04908	0.289169	#VALUE!	NoExp	Inf	filtre	Inf	filtre	#N/A	#N/A	#N/A	#N/A
AT1G10490	-1.19017	0.134601	-1.06213	0.326231	-1.22886	0.421088	-1.0838	0.253136	-1.32962	0.0143121	0,0986181132843605	0.974353	-0.00180394	0.92695	0.219323	0.267928	#N/A	#N/A	#N/A	#N/A
AT1G10500	1.00738	0.485469	1.20272	0.0998778	1.09549	0.426879	1.22662	0.244905	1.26258	0.128263	-0,0689341889496547	0.956737	0.220831	0.662312	0.195744	0.529872	#N/A	#N/A	#N/A	#N/A
AT1G10510	-1.08286	0.332766	-1.01714	0.410217	1.13706	0.180461	-1.00383	0.479737	-1.22838	0.110417	-0,0414588725312141	0.986	-0.232522	0.5912	-0.130704	0.637811	-0.627642	1	-0.953899	1
AT1G10520	1.14136	0.243511	-1.14048	0.0195082	-1.12187	0.16601	-1.16774	0.00884348	-1.12098	0.0819363	0,218881860868389	filtre	0.0783511	filtre	-0.122145	filtre	#N/A	#N/A	#N/A	#N/A
AT1G10522	-1.00989	0.481215	1.16693	0.194578	-1.25326	0.0766149	1.05667	0.317578	-1.25253	0.137931	-0,419373835078365	0.0258169	0.00352338	0.984899	0.0824056	0.83377	-3.09736	0	-3.16447	0
AT1G10530	2.4962	0.10628	1.02379	0.453194	1.4512	0.239103	1.3494	0.119097	1.71054	0.173723	-0,521010986594122	filtre	-1.05503	filtre	0.0577169	filtre	-2.21367	1.62639e-11	-2.50156	0
AT1G10540	-1.04247	0.223462	1.0464	0.216094	-1.09208	0.102835	-1.06132	0.100004	-1.01561	0.432352	0,374951022610447	filtre	-0.191979	filtre	-0.669582	filtre	#N/A	#N/A	#N/A	#N/A
AT1G10550	-1.22338	0.0595509	1.47034	0.0257329	1.04886	0.0502442	1.08143	0.285481	-1.16553	0.0921414	-1,07199941106004	2.42237e-12	0.394316	0.4216	-0.457779	0.0976111	#N/A	#N/A	#N/A	#N/A
AT1G10560	1.06821	0.346638	1.01506	0.404816	1.72151	0.0673404	1.01195	0.341675	1.18047	0.0810503	-0,38606837598334	0.710178	0.593927	0.209953	0.532082	0.0897479	0.85403	1	0.454515	1
AT1G10570	-1.12479	0.0172992	-1.02652	0.200391	-1.09001	0.136495	-1.17663	0.0532639	-1.18457	0.0198942	0,0437397702814973	0.980833	-0.547656	0.179325	-0.406467	0.0881307	#N/A	#N/A	#N/A	#N/A
AT1G10580	-1.92596	0.0870354	-1.32096	0.0318945	1.1504	0.0976762	-1.20442	0.0911495	-1.39751	0.153844	0,0835392220560135	0.927011	2.38851	1.61499e-09	2.25356	4.32685e-17	1.01723	1	0.989645	1
AT1G10585	-1.28871	0.136205	1.08709	0.260864	1.07178	0.0980853	1.33821	0.107216	1.31986	0.169889	-0,325709682744777	0.245503	4.8429	1.24415e-19	4.98362	1.69909e-33	3.44811	0	2.39243	0
AT1G10590	1.04667	0.39759	1.09684	0.348832	1.05111	0.0265636	1.28033	0.117155	-1.06053	0.464767	0,041471645633589	0.987338	0.724152	0.104099	0.744504	0.00771287	0.831607	1	0.423749	1
AT1G10600	-1.05887	0.334083	1.08262	0.116942	-1.11938	0.357671	1.01506	0.448239	-1.11092	0.331737	0,0697694984056823	0.936287	-0.713516	0.102513	-0.700198	0.00747488	-1.68115	2.87117e-05	-1.7272	3.99533e-07
AT1G10610	-1.02088	0.428908	1.17665	0.0541659	-1.08675	0.0781338	-1.04352	0.336367	-1.05291	0.281907	-0,0366556021045992	0.990515	-0.49168	0.434338	-0.484262	0.150374	-0.655245	1	-1.11496	0.629671
AT1G10620	1.44518	0.117433	-1.05839	0.0994988	1.0761	0.218294	1.02777	0.319303	1.08364	0.263679	1,01701689181642	filtre	0.287291	filtre	#NAME?	filtre	#N/A	#N/A	#N/A	#N/A
AT1G10630	-1.3331	0.138039	-1.12478	0.00740679	1.10493	0.197571	-1.03084	0.285869	1.1753	0.106028	-0,0111269548598154	0.997072	0.813515	0.064546	0.828411	0.00298274	1.34343	0.041947	0.918201	1
AT1G10640	-1.10132	0.361323	1.23467	0.106913	1.01259	0.390133	-1.39283	0.0300369	-1.50692	0.0113551	0,699062471593105	filtre	-1.26365	filtre	-2.53253	filtre	-1.48042	0.00262718	-1.14667	0.346588
AT1G10650	1.22253	0.0534873	1.26779	0.0144243	1.42207	0.112311	1.22813	0.0591364	1.00864	0.467391	0,298308586266332	0.40002	2.66873	4.16073e-08	2.23776	1.78059e-18	#N/A	#N/A	#N/A	#N/A
AT1G10660	-1.249	0.253609	1.03697	0.369273	-1.37557	0.122693	1.02326	0.448248	-1.17071	0.228791	-0,199662492957467	0.391305	-0.405346	0.354886	-0.178644	0.616903	#N/A	#N/A	#N/A	#N/A
AT1G10670	-1.38146	0.147426	1.01917	0.446934	1.25046	0.0699277	-1.09599	0.355461	-1.03827	0.35944	-0,0738536312767594	0.957154	0.215907	0.706889	-0.000970155	0.996871	0.362618	1	0.159559	1
AT1G10680	-1.0014	0.442554	1.02568	0.210576	-1.0091	0.181399	1.00666	0.435094	-1.01906	0.140949	0,849553385458766	filtre	1.18154	filtre	0.534499	filtre	#N/A	#N/A	#N/A	#N/A
AT1G10690	1.09008	0.0448764	-1.02731	0.152581	1.13507	0.0228042	1.04942	0.0898067	1.20517	0.128901	0,135074906414005	0.90184	-0.344028	0.736687	-0.0943419	0.842092	0.775504	1	0.360328	1
AT1G10700	-1.74718	0.0567116	-1.14353	0.0869811	-1.03953	0.138236	-1.17198	0.0851383	1.63152	0.0754224	-0,0278607064695695	0.994126	4.24088	3.41527e-14	4.16766	4.8874e-35	2.83685	0	2.2626	0
AT1G10710	1.01568	0.448647	-1.03684	0.213026	1.08834	0.0912956	-1.11974	0.0513383	-1.0925	0.109887	-0,194103778050815	filtre	1.31275	filtre	1.24619	filtre	#N/A	#N/A	#N/A	#N/A
AT1G10720	-1.3633	0.132061	1.08353	0.216856	1.48307	0.0595689	-1.04137	0.387182	-1.11183	0.333366	0,125446959742889	0.843604	0.560952	0.169388	0.534783	0.0263267	0.932634	1	0.967349	1
AT1G10730	-1.648	0.0796431	1.03549	0.428795	-1.39897	0.223831	-1.13611	0.306168	-1.5116	0.0893285	0,0706827335043968	0.974353	0.148465	0.742676	0.210568	0.44548	1.28243	0.132818	0.750013	1
AT1G10740	1.04899	0.309259	1.11264	0.217305	1.01618	0.0706569	-1.10561	0.149612	1.0444	0.420096	-0,0150974489467059	0.987338	0.549683	0.202781	0.0728462	0.67454	0.745883	1	1.00313	1
AT1G10750	1.63471	0.118625	1.01435	0.364573	1.05732	0.185395	1.10908	0.292132	1.08424	0.386616	-0,12369071210865	0.984324	-2.01227	filtre	-1.50431	filtre	#N/A	#N/A	#N/A	#N/A
AT1G10760	-1.27417	0.170663	-1.0146	0.443269	-1.09893	0.284944	-1.66678	0.0571523	-2.74394	0.0649632	-0,131283905322158	0.865694	-0.883131	0.176061	-0.954914	0.0152331	-3.4473	0	-2.55131	0
AT1G10770	1.98115	0.0983681	-1.07019	0.1026	1.44543	0.310723	1.10095	0.208588	1.61915	0.0303271	-0,525018440412802	0.524961	-1.02988	filtre	-0.866722	filtre	-0.432457	1	-0.512953	1
AT1G10780	1.03089	0.41637	1.07988	0.32316	-1.06522	0.409295	-1.13965	0.149121	-1.0098	0.474147	-0,0938760866287869	filtre	0.146669	filtre	-0.0131694	filtre	#N/A	#N/A	#N/A	#N/A
AT1G10790	1.00417	0.470437	-1.06281	0.235298	-1.03873	0.227516	1.02838	0.369358	1.03183	0.390652	-0,653154222743402	filtre	-2.90804	filtre	-1.4447	filtre	#N/A	#N/A	#N/A	#N/A
AT1G10800	4.10317	0.102672	-1.01622	0.477555	1.78085	0.236235	1.6805	0.0982674	1.71314	0.172284	-0,277575843733097	filtre	-1.04928	filtre	-2.14264	filtre	#N/A	#N/A	#N/A	#N/A
AT1G10810	1.28082	0.174015	-1.00697	0.254861	1.10418	0.231204	-1.01454	0.275958	1.05029	0.382573	0,913296631081241	filtre	1.1485	filtre	1.46236	filtre	#N/A	#N/A	#N/A	#N/A
AT1G10820	-1.47231	0.188752	-1.00222	0.492365	-1.53595	0.4122	-1.25646	0.186707	-1.36392	0.013486	0,0324807783472141	0.987338	-0.775781	0.0502778	-0.619817	0.00663384	-1.93733	4.07735e-08	-1.34271	0.00613914
AT1G10830	-1.2812	0.219224	-1.04847	0.373554	-1.23283	0.424453	-1.02167	0.422539	1.07165	0.307097	-0,170237575494324	0.548512	-0.444723	0.2576	-0.514597	0.0328901	-1.35452	0.0338304	-1.00651	1
AT1G10840	-1.64859	0.159851	1.07787	0.346028	-1.03791	0.368469	1.19584	0.0467236	1.52779	0.0319785	-0,000647960896450014	0.997568	0.213378	0.648195	0.211142	0.483995	0.869023	1	-0.18402	1
AT1G10850	-1.56227	0.176211	1.03608	0.442726	-1.60331	0.45076	-1.55466	0.0880398	-1.91782	0.0107046	0,265139992381466	0.42012	-0.796769	0.0614866	-1.00913	0.000268603	-2.05321	1.56133e-09	-2.02759	4.8793e-11
AT1G10870	-1.37632	0.0685747	-1.0524	0.25615	1.03744	0.0877922	-1.27064	0.0206535	-1.50079	0.0161391	0,0153517826826687	0.994423	-0.634276	0.106317	-0.599657	0.0110814	0.36877	1	0.434763	1
AT1G10880	1.47624	0.135182	-1.0472	0.283683	1.13027	0.267063	1.04603	0.290159	1.11707	0.215753	#VALUE!	NoExp	NoExp	NoExp	NoExp	NoExp	#N/A	#N/A	#N/A	#N/A
AT1G10890	1.07306	0.137821	-1.07204	0.128532	1.00197	0.172041	1.00251	0.462673	1.05213	0.359622	0,0161260922716234	0.987338	0.34863	0.396924	0.376422	0.16308	0.41133	1	1.16722	0.233494
AT1G10900	-1.15389	0.0323812	1.19847	0.0876342	1.00933	0.00975877	-1.10491	0.238413	-1.05994	0.365365	0,0119399243330525	0.996793	-0.0350208	0.968623	-0.0424655	0.931653	1.27934	0.140632	1.12798	0.493703
AT1G10910	-1.65772	0.116842	1.13117	0.114623	-1.44279	0.311109	-1.34766	0.0797477	-1.9912	0.0257943	-0,0737419017098978	0.987338	-0.972372	0.0521102	-1.03078	1.52738e-05	-0.88037	1	-1.75128	2.02328e-07
AT1G10920	1.16033	0.193011	-1.01768	0.184885	1.08264	0.447859	1.0649	0.0768854	-1.02286	0.413107	0,210711489277171	0.48716	-0.0906536	0.838788	-0.231351	0.393119	0.655886	1	0.0912601	1
AT1G10930	-1.60337	0.112161	-1.49471	0.0295151	1.03447	0.127319	-1.9231	0.0119049	-1.69345	0.0226458	0,00615040389129102	0.998623	-0.227674	0.683181	-0.203352	0.55269	-1.12786	1	-0.546822	1
AT1G10940	-1.75156	0.13098	1.25596	0.164734	-1.00579	0.169756	-1.01233	0.481607	-1.11554	0.222627	0,0724321992559722	0.950568	0.320149	0.486078	0.292119	0.319999	0.833619	1	0.732185	1
AT1G10950	-1.07463	0.334273	-1.03638	0.185373	-1.14202	0.214329	1.10597	0.280549	-1.33777	0.248292	-0,0212127972050377	0.994126	-0.0987592	0.853816	-0.143016	0.651669	0.334248	1	-0.187871	1
AT1G10960	1.30907	0.103281	1.89666	0.0360733	-1.01942	0.0582596	1.44462	0.0302359	1.81482	0.0737721	0,0128572125249596	0.99284	-0.725897	0.102165	-0.659769	0.0173297	-0.897441	1	-0.930004	1
AT1G10970	1.0483	0.28691	1.08371	0.198333	-1.22052	0.0159527	1.11832	0.0738137	1.16716	0.343313	-0,00751840488226341	0.998623	-0.973376	0.0288798	-0.793543	0.00944443	-1.42227	0.00878089	-0.969541	1
AT1G10980	1.07284	0.237395	1.03741	0.394764	-1.0403	0.0762004	-1.07971	0.226181	-1.0551	0.288472	#VALUE!	NoExp	Inf	filtre	Inf	filtre	#N/A	#N/A	#N/A	#N/A
AT1G10990	-1.12884	0.127858	-1.38542	0.00753617	1.43647	0.0206513	-1.06822	0.325962	1.06125	0.393583	0,576547126107382	0.0403459	2.94809	1.18854e-15	2.38053	1.2298e-19	0.331108	1	0.105666	1
AT1G11000	1.06479	0.364738	-1.05511	0.301373	1.26662	0.0131488	-1.01455	0.426021	-1.00788	0.4746	-0,00658723649628758	0.998623	-0.125544	0.816306	-0.601099	0.0349197	0.911083	1	0.838216	1
AT1G11020	-1.32852	0.186956	1.12716	0.30438	-1.05476	0.251541	1.03634	0.421359	1.23512	0.226199	0,0294498671016002	0.989918	0.150781	0.757875	0.0474939	0.874211	0.347313	1	0.538832	1
AT1G11040	1.35221	0.129744	-1.06398	0.0536598	1.09413	0.249461	1.08719	0.105534	1.05739	0.323187	#NUM!	filtre	4.32993	filtre	Inf	filtre	#N/A	#N/A	#N/A	#N/A
AT1G11050	-1.87569	0.0284724	-1.28148	0.000249305	-1.12275	0.0375094	-1.17765	0.189856	-1.20279	0.312418	-0,342873648861935	0.380537	2.98238	1.57529e-12	3.1442	2.0799e-32	2.33367	0	2.0761	1.62643e-11
AT1G11055	1.16534	0.330358	-1.21379	0.00449747	1.1096	0.43219	-1.05253	0.361157	1.32634	0.131583	-0,353242312417874	filtre	0.297476	filtre	2.3371	filtre	#N/A	#N/A	#N/A	#N/A
AT1G11060	1.21783	0.240858	-1.13404	0.0873997	1.06474	0.374636	-1.01059	0.448123	1.02706	0.433114	0,0937631668565521	0.923783	-0.144157	0.742353	-0.0748462	0.783453	0.725121	1	0.488448	1
AT1G11070	1.53211	0.173062	1.16359	0.0411768	1.12529	0.233389	1.11525	0.0867779	1.34165	0.121636	-0,0164827989492826	filtre	-1.87938	filtre	-1.83531	filtre	-0.515255	1	-0.278407	1
AT1G11080	-1.23609	0.111117	1.37933	0.0644612	-1.33866	0.183539	-1.0312	0.447785	-1.35201	0.0254072	-2,48010822934749	filtre	0.0573532	filtre	3.07181	filtre	#N/A	#N/A	#N/A	#N/A
AT1G11090	-1.35592	0.113307	1.05205	0.312661	-1.17355	0.340409	-1.19929	0.0850728	-1.33864	0.123619	-0,0664178106114573	0.979015	-0.52501	0.213353	-0.435476	0.12486	-1.95286	2.6624e-08	-1.97129	2.60229e-10
AT1G11100	-1.06199	0.247332	-1.04677	0.225723	1.385	0.0133974	-1.06396	0.102171	1.19573	0.0664313	0,487952585625806	filtre	4.77632	1.32193e-10	4.14583	1.00556e-23	0.394938	1	0.381923	1
AT1G11110	1.06654	0.0888334	1.06951	0.204108	1.03589	0.261987	1.07196	0.128595	1.08237	0.180517	-0,349056883301125	filtre	2.92811	filtre	4.14035	filtre	#N/A	#N/A	#N/A	#N/A
AT1G11120	-1.08671	0.326036	-1.0999	0.0294278	-1.03876	0.287353	-1.33074	0.0498443	-1.13621	0.13347	-0,821225166730786	filtre	-3.4764	filtre	-3.72609	filtre	0.417085	1	0.612067	1
AT1G11130	1.68693	0.0459296	1.11952	0.311536	1.07401	0.106235	-1.03114	0.423769	-1.01685	0.483669	-0,246017981928754	0.693199	-1.07426	0.0173203	-1.0376	0.00103264	-0.647511	1	-1.15254	0.309793
AT1G11145	1.76052	0.0938537	1.01289	0.438516	1.29912	0.221129	1.206	0.124124	1.45165	0.212659	#VALUE!	NoExp	NoExp	NoExp	NoExp	NoExp	#N/A	#N/A	#N/A	#N/A
AT1G11150	-1.04073	0.208865	-1.14652	0.0575287	-1.12949	0.162766	-1.09649	0.0212384	-1.13827	0.0119558	0,0424299002310516	0.987338	-0.791658	0.128474	-0.952848	0.00099067	#N/A	#N/A	#N/A	#N/A
AT1G11160	-1.02159	0.403439	1.03062	0.270972	-1.07566	0.215253	-1.10766	0.0985091	-1.02373	0.434386	0,104963118344109	filtre	-0.830225	filtre	-1.56468	filtre	#N/A	#N/A	#N/A	#N/A
AT1G11170	-1.00381	0.399158	1.15391	0.0421962	-1.02979	0.0248848	1.03797	0.273708	-1.05279	0.221933	0,144143112192114	0.935028	-0.573766	0.232461	-0.833258	0.0133009	0.557613	1	0.803257	1
AT1G11180	-1.43616	0.207551	1.23381	0.235425	-1.30846	0.377738	1.10173	0.311294	-1.2392	0.254203	-0,0790173483034616	0.952256	-0.128184	0.849884	-0.25398	0.477691	-1.49286	0.0020171	-1.31419	0.0114538
AT1G11190	1.48395	0.0516804	1.18977	0.0931533	1.01326	0.110365	-1.01105	0.419338	-1.00881	0.462044	-0,681943290988114	filtre	-0.633667	filtre	-1.71154	filtre	#N/A	#N/A	#N/A	#N/A
AT1G11200	-1.26354	0.231733	1.1267	0.124091	1.24228	0.166908	1.33865	0.0270102	1.51207	0.188761	0,0486806379479597	0.987338	1.84962	1.7264e-06	1.60814	1.97165e-12	2.26981	0	2.1308	0
AT1G11210	-1.13033	0.201435	1.41928	0.0661176	2.53193	0.000112885	1.58915	0.00634549	1.64088	0.0290202	0,147040387339813	0.698794	0.658753	0.100646	0.443305	0.0890603	-0.779701	1	-0.583462	1
AT1G11220	1.5906	0.0880288	-1.17481	0.151421	1.03371	0.154829	-1.27935	0.00908357	-1.12431	0.0383534	0,433962331187645	filtre	-0.572238	filtre	-0.89175	filtre	#N/A	#N/A	#N/A	#N/A
AT1G11230	1.20077	0.195994	1.08521	0.000863089	1.04694	0.225463	1.04581	0.0675358	1.08111	0.0325227	1,14610688836263	filtre	1.47867	filtre	1.01835	filtre	#N/A	#N/A	#N/A	#N/A
AT1G11240	2.98609	0.125927	1.10176	0.192319	1.35951	0.239786	1.31571	0.174153	1.56092	0.166611	0,00612854581687047	0.998623	0.344782	0.395199	0.353127	0.129146	#N/A	#N/A	#N/A	#N/A
AT1G11250	1.50788	0.167177	1.02181	0.379685	1.03898	0.216471	1.07398	0.212845	1.19486	0.204901	#NUM!	filtre	-1.37236	filtre	NoExp	NoExp	#N/A	#N/A	#N/A	#N/A
AT1G11260	-1.50607	0.0367938	-1.53289	0.00805025	1.03234	0.0192935	-1.04994	0.36755	1.22944	0.0583837	-0,47955652940619	0.00421525	-0.097663	0.790053	-1.68138	0.0626663	0.575126	1	0.712809	1
AT1G11265	-1.37924	0.0143718	-1.0348	0.377979	1.26798	0.0535309	-1.32062	0.0236871	-1.12089	0.167038	#DIV/0!	filtre	NoExp	NoExp	#NAME?	filtre	#N/A	#N/A	#N/A	#N/A
AT1G11270	-1.29209	0.131391	1.13705	0.227525	-1.32593	0.393811	-1.21936	0.229229	-1.1617	0.2029	-0,0157828744499476	0.998623	0.0805081	0.859238	0.00911278	0.964015	#N/A	#N/A	#N/A	#N/A
AT1G11280	-1.36373	0.0819175	1.01114	0.42307	-1.00254	0.119133	-1.27408	0.0595396	-1.42637	0.0131429	-0,0676140725975427	0.970752	-0.818016	0.0464613	-0.802094	0.00146396	-0.874617	1	-0.387863	1
AT1G11290	-1.49552	0.146194	1.21469	0.0537256	-1.31314	0.317851	-1.18873	0.274659	-1.43985	0.00885247	-0,0854407031533562	0.986352	-0.425787	0.44485	-0.565652	0.0976111	#N/A	#N/A	#N/A	#N/A
AT1G11300	-1.50096	0.00886977	-1.31509	0.0292693	-1.08156	0.0203643	-1.61094	0.0139581	-1.40062	0.00105429	0,416094463430957	0.106784	-0.244786	0.710175	-0.605188	0.0339091	-0.300991	1	-0.516594	1
AT1G11310	-1.3688	0.0660344	-1.28827	0.0754349	-1.04438	0.0724015	-1.2183	0.0695796	-1.33985	0.108644	0,217965608864358	0.21726	1.37077	0.0160766	1.00209	0.00129535	2.60865	0	2.07974	0
AT1G11320	-1.15563	0.0913033	-1.08051	0.120231	1.01714	0.049241	-1.12466	0.187827	1.19676	0.289572	0,827441801163864	0.00438207	0.466583	0.353573	-0.309722	0.878636	1.76425	3.77324e-06	1.91318	1.6427e-09
AT1G11330	-2.11667	0.0379338	-1.60347	0.0571309	-1.09451	0.0788967	-1.36195	0.105299	-1.8878	0.0679668	0,627394251129211	0.0218277	0.450016	0.184523	0.129743	0.190837	2.23031	0	0.667387	1
AT1G11340	1.05494	0.399574	-1.17338	0.0459777	-1.07759	0.395443	-1.23549	0.0702876	-1.25624	0.104464	0,236555587460756	0.587454	-0.546169	0.264324	-1.33968	2.82076e-05	0.699828	1	0.345159	1
AT1G11350	-2.57799	0.024465	-2.01495	0.0225387	-1.44411	0.096118	-1.69999	0.0484326	-1.67981	0.164507	0,206321524696579	0.325266	-0.195396	0.678884	-0.57059	0.0230105	-1.28512	0.126377	-1.47038	0.00032261
AT1G11360	1.25734	0.149549	-1.02472	0.265184	-1.15207	0.0715359	-1.00172	0.489802	1.23088	0.0726886	-0,0128337199481171	0.997072	-0.1624	0.684211	-0.451875	0.0765242	#N/A	#N/A	#N/A	#N/A
AT1G11370	1.238	0.032511	1.02183	0.277956	1.10623	0.218907	1.11807	0.0859092	1.16567	0.0638583	#NUM!	filtre	1.21261	filtre	Inf	filtre	#N/A	#N/A	#N/A	#N/A
AT1G11380	-1.04931	0.358672	1.25366	0.0326992	-1.08849	0.285565	1.02031	0.410893	1.16822	0.159797	-0,698760642530901	1.94945e-09	-0.790633	0.121077	-1.31014	0.00701652	-1.53452	0.0008205	-1.47951	0.00025876
AT1G11390	-1.84112	0.0505224	-1.60095	0.0706201	1.5002	0.0285991	-1.41837	0.14118	-1.45652	0.0700512	0,217799300191176	0.459875	0.656641	0.108868	0.413422	0.108376	0.733899	1	0.793364	1
AT1G11400	-1.16921	0.179843	1.11088	0.252222	1.27073	0.00616471	-1.11752	0.17147	-1.06974	0.376681	-0,104271992118165	0.949443	0.386517	0.296333	0.400712	0.105412	0.646764	1	0.66634	1
AT1G11410	1.11799	0.320696	1.17651	0.18647	-1.16189	0.172173	-1.27911	0.0856304	-1.29982	0.0533487	0,443568442970106	0.0209198	-1.42361	0.000327799	-1.92947	9.52815e-16	-2.11354	2.60222e-10	-1.89146	3.22034e-09
AT1G11420	-1.00991	0.476083	1.03862	0.222407	-1.04691	0.0995509	-1.01025	0.429497	-1.17666	0.104707	-0,210799911110835	filtre	-1.27701	filtre	-1.06047	filtre	#N/A	#N/A	#N/A	#N/A
AT1G11430	1.01868	0.477034	1.32609	0.0840552	1.03493	0.441614	1.03496	0.386325	-1.12277	0.125007	-0,112629064199283	0.830632	-0.426695	0.335552	-0.36726	0.178214	-1.61319	0.000140776	-1.83472	1.78582e-08
AT1G11440	-1.14575	0.25722	1.21297	0.0825626	-1.19519	0.46395	-1.0387	0.386469	-1.24729	0.0488541	-0,102184475744705	0.958591	-0.361447	0.522101	-0.309505	0.252482	-2.93826	0	-3.00119	0
AT1G11450	-1.10986	0.121728	1.02152	0.430595	-1.12337	0.238663	-1.03554	0.341819	-1.1076	0.148967	0,178126116921041	filtre	-0.549656	filtre	-0.522442	filtre	-1.14554	1	-0.92267	1
AT1G11460	1.98246	0.119616	1.08765	0.376031	1.38387	0.234693	1.63647	0.149006	1.14804	0.271839	1,10532843571565	filtre	#NAME?	filtre	-0.359995	filtre	#N/A	#N/A	#N/A	#N/A
AT1G11470	1.87717	0.105068	-1.01477	0.303685	1.1791	0.234749	1.21831	0.143385	1.36056	0.127388	#VALUE!	NoExp	Inf	filtre	NoExp	NoExp	#N/A	#N/A	#N/A	#N/A
AT1G11475	1.12743	0.129149	1.20148	0.0681967	-1.13227	0.0590054	1.13536	0.20648	1.31607	0.160849	-0,0350625493210572	0.984324	0.501702	0.212856	0.6279	0.00793699	0.192943	1	-0.394841	1
AT1G11480	-1.72991	0.0959636	1.00093	0.493569	1.01271	0.0920192	-1.12318	0.349127	-1.47031	0.158784	-0,0000767435401462363	0.998623	0.29621	0.499221	0.214456	0.475872	0.824561	1	1.17913	0.185147
AT1G11490	1.18692	0.2158	1.05352	0.216605	-1.01439	0.212662	1.01685	0.404386	1.1975	0.237245	-0,22225379189506	filtre	-1.08424	filtre	-0.132262	filtre	#N/A	#N/A	#N/A	#N/A
AT1G11500	1.04525	0.132527	1.01765	0.326966	1.01271	0.212968	1.01148	0.385727	1.09507	0.214779	0,834559177460282	filtre	0.898055	filtre	-0.741013	filtre	#N/A	#N/A	#N/A	#N/A
AT1G11510	1.76539	0.131868	-1.08763	0.260692	1.27599	0.253535	1.16479	0.228326	1.16284	0.250118	#VALUE!	NoExp	NoExp	NoExp	Inf	filtre	#N/A	#N/A	#N/A	#N/A
AT1G11520	1.08134	0.0642275	1.03657	0.380941	1.05578	0.396725	-1.01767	0.329361	-1.01276	0.451497	-0,760297937320261	filtre	-0.578034	filtre	2.0225	filtre	#N/A	#N/A	#N/A	#N/A
AT1G11530	-1.41259	0.184667	-1.19878	0.0793179	-1.29938	0.336244	-1.07156	0.390267	1.36875	0.109717	-0,130177410923222	0.870166	-0.422473	0.395316	-0.73517	0.00755928	-1.24684	0.254306	-1.1692	0.224659
AT1G11540	-1.17407	0.0766208	-1.08562	0.250679	-1.15572	0.150297	1.01859	0.445029	1.49595	0.0831788	0,135987921255166	filtre	1.83441	filtre	1.43568	filtre	1.30682	0.0842761	1.12013	0.571874
AT1G11545	1.16877	0.193838	-1.16777	0.174886	1.27274	0.433055	-1.41997	0.0288409	-1.10206	0.173516	-0,210527591096142	0.358534	-0.993623	0.0252177	-1.63252	2.54182e-12	-2.29166	0	-2.55267	0
AT1G11560	1.38808	0.0626633	1.03549	0.348259	1.12114	0.332099	1.10549	0.0997825	1.11537	0.0243968	-0,360407812827932	filtre	0.405243	filtre	1.72962	filtre	#N/A	#N/A	#N/A	#N/A
AT1G11570	-1.12542	0.0480468	-1.09572	0.112519	-1.06945	0.185545	-1.15324	0.0195143	-1.04039	0.289797	0,0741522953004792	filtre	0.717039	filtre	0.357065	filtre	#N/A	#N/A	#N/A	#N/A
AT1G11580	-1.92048	0.19158	-1.37239	0.174279	-1.63285	0.47716	-1.66436	0.12626	-1.17988	0.224329	-0,125543391618809	0.974353	0.0773501	0.86882	0.317099	0.393143	-0.556591	1	-0.327127	1
AT1G11590	1.37549	0.155818	1.0292	0.298131	1.12568	0.267298	1.08392	0.10961	1.08019	0.0986751	#VALUE!	NoExp	NoExp	NoExp	Inf	filtre	#N/A	#N/A	#N/A	#N/A
AT1G11595	1.04081	0.321463	1.04075	0.290322	1.00421	0.359059	-1.03167	0.306774	1.03579	0.224558	#VALUE!	NoExp	Inf	filtre	Inf	filtre	#N/A	#N/A	#N/A	#N/A
AT1G11600	-1.36083	0.259452	1.01826	0.473543	-1.23003	0.489868	-2.60546	0.0372808	-3.34335	0.00258142	#VALUE!	NoExp	NoExp	NoExp	NoExp	NoExp	#N/A	#N/A	#N/A	#N/A
AT1G11610	1.10016	0.0447881	1.01197	0.396429	1.34554	0.123578	1.00654	0.351769	1.16659	0.0488508	#DIV/0!	filtre	Inf	6.90788e-40	10.054	3.0928e-60	5.62027	0	5.5701	0
AT1G11620	-1.03265	0.171692	-1.09597	0.055765	-1.05393	0.490199	-1.08603	0.134837	-1.06886	0.022258	#VALUE!	NoExp	NoExp	NoExp	NoExp	NoExp	#N/A	#N/A	#N/A	#N/A
AT1G11630	-1.04438	0.344118	1.03538	0.402112	-1.0888	0.0105211	-1.15382	0.137817	-1.05283	0.341487	0,14524907870563	0.843754	0.541147	0.166997	0.506594	0.0419627	#N/A	#N/A	#N/A	#N/A
AT1G11650	-1.05119	0.129259	-1.28946	0.0275385	-1.13533	0.0228508	-1.13309	0.066437	-1.01955	0.424414	-0,0969083953804162	0.915802	0.355428	0.526379	0.281519	0.406821	-0.392089	1	-0.566054	1
AT1G11655	1.06403	0.234249	1.07999	0.203402	1.00808	0.193153	1.00189	0.455455	1.02994	0.268871	#VALUE!	NoExp	NoExp	NoExp	NoExp	NoExp	#N/A	#N/A	#N/A	#N/A
AT1G11660	-1.47393	0.0969572	1.18328	0.313959	1.13638	0.0228283	-1.20329	0.289918	-1.57612	0.170525	0,0208112026643598	0.994126	0.16688	0.737439	0.118242	0.66144	0.804161	1	0.617269	1
AT1G11670	-1.62289	0.171935	-1.10456	0.172608	1.48288	0.0750763	-1.63131	0.0697687	-1.47581	0.127914	0,612268595759173	0.238409	1.58647	0.00650264	0.446356	0.18811	-0.950725	1	-1.52572	8.31535e-05
AT1G11680	-1.2548	0.286277	1.01452	0.457544	-1.21896	0.34163	1.04469	0.388887	-1.20867	0.230173	-0,0594609851657632	0.979696	-0.683379	0.0845716	-0.78395	0.00210039	-0.873789	1	-0.935247	1
AT1G11690	2.05497	0.0978015	1.00142	0.494945	1.48642	0.28188	1.38197	0.0809939	1.80907	0.191551	#DIV/0!	filtre	Inf	filtre	-0.175367	filtre	#N/A	#N/A	#N/A	#N/A
AT1G11700	1.36747	0.0554985	1.00894	0.464838	1.10061	0.129652	1.10243	0.146809	1.22977	0.249742	0,4706284772871	0.0119965	-0.761801	0.0580334	-0.692534	0.0204974	-2.95233	0	-2.34729	0
AT1G11710	1.68518	0.13672	-1.02175	0.391066	1.23612	0.233004	1.20433	0.174351	1.37282	0.262899	0,193931249730427	0.915802	0.446898	0.384032	0.287139	0.414197	#N/A	#N/A	#N/A	#N/A
AT1G11720	-1.69479	0.114142	1.08434	0.27748	-1.11919	0.17539	-1.63221	0.105226	-1.91698	0.00178155	-0,0706866131653805	0.93295	-0.727137	0.0764211	-0.908559	6.33279e-05	-3.72001	0	-3.46227	0
AT1G11730	1.36918	0.136223	-1.02727	0.401681	-1.01748	0.20504	-1.14261	0.023799	-1.03731	0.349461	0,526559924865536	filtre	0.13923	filtre	-0.817729	filtre	#N/A	#N/A	#N/A	#N/A
AT1G11740	1.41567	0.134205	1.0028	0.464965	1.12275	0.306828	1.13657	0.152587	1.14451	0.157911	-0,523067239540459	0.0122262	-0.942509	0.115952	-1.64708	3.68541e-08	#N/A	#N/A	#N/A	#N/A
AT1G11750	-1.20573	0.241662	1.04176	0.362785	-1.18224	0.439947	-1.2454	0.000572238	-1.02573	0.414696	-0,115464791623242	0.831026	-0.256962	0.602608	-0.401103	0.155948	-1.26683	0.176946	-1.19147	0.145273
AT1G11760	-1.05103	0.352499	-1.00816	0.470016	-1.0514	0.418194	-1.04545	0.373752	1.11342	0.330565	0,251313319270642	0.658912	0.170659	0.741092	-0.124474	0.72354	0.483387	1	0.302167	1
AT1G11765	1.04574	0.31765	-1.09747	0.262866	1.02567	0.341279	1.05413	0.211622	1.3386	0.206608	#VALUE!	NoExp	NoExp	NoExp	Inf	filtre	#N/A	#N/A	#N/A	#N/A
AT1G11770	2.01636	0.0682401	1.02511	0.370227	1.25788	0.227817	1.27061	0.031952	1.29097	0.145598	#DIV/0!	filtre	Inf	filtre	5.50446	filtre	#N/A	#N/A	#N/A	#N/A
AT1G11780	-1.21551	0.235969	1.23364	0.166307	1.00354	0.279998	1.01461	0.444126	1.12055	0.264718	0,165866238606437	0.846836	0.403901	0.349143	0.367437	0.199729	0.332411	1	-0.46759	1
AT1G11790	-1.91759	0.140453	-1.04599	0.315681	1.01764	0.223473	-1.34084	0.070122	1.0258	0.442532	-0,0252160352479258	0.991465	0.244487	0.599226	0.275535	0.252121	1.26863	0.17121	1.27001	0.0293575
AT1G11800	-1.47066	0.146321	-1.04045	0.381786	-1.21779	0.347641	-1.08951	0.320964	1.02505	0.455717	0,227114475015151	0.546897	0.237093	0.597696	0.184104	0.430415	1.33458	0.0497359	0.825333	1
AT1G11803	1.04312	0.200021	1.06545	0.187393	1.03866	0.0195315	1.00382	0.476539	1.07388	0.18833	0,745801997043849	filtre	0.306884	filtre	0.00640088	filtre	-0.477547	1	-0.40123	1
AT1G11806	-1.08959	0.0134703	1.03193	0.29581	-1.04189	0.297168	-1.07244	0.00185443	-1.06189	0.0721273	1,16403611256505	filtre	2.40301	filtre	0.202363	filtre	1.01079	1	0.466292	1
AT1G11810	-1.1019	0.0272613	-1.04726	0.00966321	-1.08705	0.411213	-1.0774	0.190251	-1.10887	0.000242975	1,22040809002753	filtre	0.443422	filtre	0.722518	filtre	#N/A	#N/A	#N/A	#N/A
AT1G11820	-2.02244	0.117896	-1.00393	0.49237	-1.80038	0.427802	-1.31597	0.17936	-1.81365	0.00818203	-0,214495349445289	0.408907	-1.03265	0.0314053	-1.30571	1.00898e-07	-2.4332	0	-2.01089	8.13216e-11
AT1G11840	-1.36157	0.181442	1.33621	0.0397023	1.11651	0.272276	-1.39633	0.0128175	-1.13818	0.293373	-0,0934372048282773	0.941171	0.0177598	0.952419	-0.0876149	0.746223	-2.16282	6.50555e-11	-2.20493	0
AT1G11850	1.07616	0.405261	1.13127	0.17859	-1.00209	0.478445	-1.5274	0.00427455	-1.11517	0.307218	0,401861407916341	0.309114	-1.64728	0.000506865	-1.94619	4.42941e-09	-2.79785	0	-2.12426	0
AT1G11860	-1.16359	0.242038	-1.09575	0.0324597	-1.07826	0.403616	-1.56386	0.00954329	-1.40476	0.00880606	-0,0329480959643683	0.995171	-1.00653	0.107822	-1.20574	0.000716654	-2.26592	0	-2.46055	0
AT1G11870	-1.2644	0.269102	1.02542	0.381803	1.00279	0.319159	-1.17707	0.0250087	-1.38862	0.0398515	-0,169664739682583	0.566725	-0.200996	0.644889	-0.260823	0.278567	-0.995244	1	-0.616975	1
AT1G11880	-1.41315	0.185142	1.25864	0.0489391	-1.43534	0.499734	-1.01528	0.477026	1.0161	0.471754	-0,00188795820259371	0.998623	-0.550603	0.20276	-0.579495	0.0380364	#N/A	#N/A	#N/A	#N/A
AT1G11890	-1.34141	0.238167	1.09964	0.1882	-1.12659	0.382408	1.1901	0.0186381	1.42081	0.127438	0,0199129787185793	0.994423	0.822734	0.0453108	0.788033	0.00171834	1.01977	1	0.795114	1
AT1G11900	-1.1039	0.0360354	-1.00355	0.468114	-1.08798	0.393957	-1.12417	0.115447	-1.07258	0.147836	0,205378396930086	0.820681	-0.215848	0.742729	-0.501563	0.137364	-0.111173	1	-0.348743	1
AT1G11905	-1.40202	0.112519	1.05054	0.331865	-1.03742	0.193928	1.0592	0.354678	1.32622	0.105458	0,0778018521397194	0.971505	1.54261	3.84665e-05	1.50803	2.14435e-11	3.07205	0	2.79747	0
AT1G11910	-1.02389	0.443707	1.0943	0.326031	-1.05717	0.0753986	1.14349	0.0367929	-1.01765	0.42986	-0,117039181438191	0.939348	-0.00428914	0.998233	-0.0471439	0.907388	-0.123077	1	-0.374069	1
AT1G11915	1.0661	0.263733	-1.04369	0.396927	-1.0155	0.220135	-1.07206	0.24582	-1.04211	0.286586	-0,522296767970493	filtre	-0.264076	filtre	-0.0229159	filtre	#N/A	#N/A	#N/A	#N/A
AT1G11920	1.10751	0.0647972	-1.0345	0.214767	1.04333	0.215513	1.0359	0.198871	1.05618	0.112307	#VALUE!	NoExp	Inf	filtre	NoExp	NoExp	#N/A	#N/A	#N/A	#N/A
AT1G11925	1.07395	0.175721	-1.0555	0.232576	1.75447	0.00919782	1.04283	0.20243	1.2605	0.18841	-0,255407796307833	filtre	5.43982	7.77416e-20	5.16007	9.17221e-31	#N/A	#N/A	#N/A	#N/A
AT1G11930	1.06965	0.408843	1.09554	0.329089	1.0292	0.488631	1.09442	0.341374	-1.23342	0.126018	0,0421647790703068	0.986543	-0.129099	0.794781	-0.101773	0.742347	-1.04554	1	-1.10037	0.824312
AT1G11940	1.07216	0.381452	1.04254	0.324786	-1.02135	0.30034	1.27788	0.29045	-1.08491	0.0308657	0,039397525909107	0.989918	1.4496	0.000449441	1.23405	1.68561e-06	0.240151	1	0.165047	1
AT1G11950	-1.28216	0.0445629	-1.06172	0.146538	-1.12312	0.157411	-1.15941	0.11217	-1.23587	0.0218109	0,0846390765500518	0.976173	0.33692	0.468763	0.0657721	0.83415	#N/A	#N/A	#N/A	#N/A
AT1G11960	-1.15622	0.104273	1.429	0.0110791	2.17131	0.00198767	1.21236	0.0483941	-1.0217	0.366012	-0,379549775518609	0.0153411	-0.28625	0.593146	-0.284212	0.333086	-0.733801	1	-0.570105	1
AT1G11970	1.50088	0.0919643	1.00453	0.476151	1.13032	0.22621	1.11316	0.0759092	1.25564	0.214153	#VALUE!	NoExp	NoExp	NoExp	NoExp	NoExp	#N/A	#N/A	#N/A	#N/A
AT1G11980	1.07195	0.286106	1.07976	0.165535	1.01914	0.267468	-1.02789	0.332134	1.02783	0.281868	#VALUE!	NoExp	NoExp	NoExp	Inf	filtre	#N/A	#N/A	#N/A	#N/A
AT1G11990	1.25126	0.131327	-1.01473	0.374401	1.01988	0.198483	1.12406	0.255951	1.29096	0.305939	-0,334078139224138	filtre	-1.144	filtre	-0.545754	filtre	#N/A	#N/A	#N/A	#N/A
AT1G12000	-1.63498	0.141244	-1.07212	0.245369	-1.05242	0.246498	-1.08387	0.314508	-1.46269	0.12301	-0,0030599872843483	0.99299	0.172671	0.578429	0.0384582	0.778568	1.16249	1	0.97598	1
AT1G12010	1.52482	0.12956	1.07185	0.179376	1.15526	0.231102	1.09107	0.23807	-1.00246	0.489898	0,00340195196641717	0.987338	-0.802054	0.280172	-1.1808	0.00980372	-1.47865	0.0027271	-0.936567	1
AT1G12020	-1.12116	0.267028	-1.05007	0.380455	-1.3752	0.139744	-1.12123	0.21257	-1.06946	0.272318	-0,0554645333307132	0.987338	-0.756731	0.0952385	-0.665574	0.0385595	-1.90061	1.10237e-07	-2.49145	0
AT1G12030	2.22139	0.116879	1.05764	0.187335	1.36594	0.254381	1.15845	0.246755	1.41334	0.196274	-1,27371914687496	filtre	0.746487	filtre	1.31274	filtre	#N/A	#N/A	#N/A	#N/A
AT1G12040	1.14749	0.177728	-1.04063	0.355015	1.13997	0.128923	1.01861	0.452292	1.01043	0.462159	#VALUE!	NoExp	Inf	filtre	Inf	filtre	-0.42905	1	-0.547235	1
AT1G12050	-1.52558	0.146997	1.08425	0.324878	-1.36223	0.491206	-1.12709	0.280986	-2.03747	0.0868643	-0,0457325462568478	0.986352	-0.401541	0.333902	-0.361351	0.143377	-0.930448	1	-0.919175	1
AT1G12060	-1.4598	0.169655	-1.4136	0.14105	-1.42993	0.479522	-1.90348	0.00162224	-1.72945	0.0762274	-0,0262729568001383	0.997412	-0.112286	0.78097	-0.386505	0.291623	-0.867026	1	-0.912702	1
AT1G12064	1.9974	0.0952067	-1.02965	0.190773	1.20989	0.247267	1.14605	0.119066	1.09791	0.114287	#VALUE!	NoExp	NoExp	NoExp	NoExp	NoExp	#N/A	#N/A	#N/A	#N/A
AT1G12070	1.83595	0.101529	1.03257	0.378189	1.31017	0.257377	1.15482	0.0325558	1.27714	0.148732	2,12245955442207	filtre	0.358552	filtre	-1.9306	filtre	#N/A	#N/A	#N/A	#N/A
AT1G12080	-1.39605	0.160618	1.10092	0.343184	1.02354	0.239144	1.29397	0.136731	1.42883	0.114189	-0,108584800101993	0.956767	-1.0525	0.0296738	-1.67216	0.000119281	-0.52481	1	-0.247465	1
AT1G12090	1.18465	0.29337	1.29085	0.144937	1.27564	0.496516	-1.06161	0.405955	1.14118	0.259571	-0,303649047123313	0.363092	-0.746483	0.300632	-1.02778	0.0110811	-3.98219	0	-3.36691	0
AT1G12100	1.10176	0.305873	1.02715	0.0348376	-1.10452	0.190658	-1.05623	0.11465	-1.01773	0.354036	-0,56527951376167	filtre	-1.38701	filtre	-0.675991	filtre	#N/A	#N/A	#N/A	#N/A
AT1G12110	-1.42096	0.127524	-1.06073	0.413164	-1.25287	0.477105	1.04817	0.419493	1.24426	0.265651	-0,272584870344562	0.340807	-0.865764	0.0481756	-0.543509	0.0783712	#N/A	#N/A	#N/A	#N/A
AT1G12120	-2.02485	0.058746	1.11615	0.150185	-1.26769	0.152478	-1.29488	0.0692917	-1.84269	0.0478614	0,00745712635324128	0.998623	-0.637507	0.180667	-0.695456	0.0345919	#N/A	#N/A	#N/A	#N/A
AT1G12130	-1.03316	0.284729	1.01232	0.429782	-1.045	0.465051	-1.06935	0.105424	-1.06131	0.183901	-1,78365946419948	filtre	0.806664	filtre	1.13756	filtre	#N/A	#N/A	#N/A	#N/A
AT1G12140	-1.62347	0.0932137	-1.16279	0.0918137	-1.01605	0.198121	-1.11463	0.287691	-1.00816	0.487424	0,0342497187839554	0.989918	0.0986689	0.764425	0.104879	0.579277	#N/A	#N/A	#N/A	#N/A
AT1G12150	1.13619	0.0780065	1.03082	0.0210745	-1.00989	0.141678	1.03634	0.288959	1.06563	0.16113	1,14610688836263	filtre	#NAME?	filtre	-0.668731	filtre	#N/A	#N/A	#N/A	#N/A
AT1G12160	1.17841	0.179676	-1.06039	0.0651492	-1.05101	0.177896	-1.0681	0.0428265	1.1372	0.293067	-0,201648179094054	filtre	0.0798805	filtre	0.350923	filtre	#N/A	#N/A	#N/A	#N/A
AT1G12170	2.15275	0.0958059	1.062	0.364717	1.39575	0.21893	1.41384	0.121325	1.51026	0.172381	#VALUE!	NoExp	NoExp	NoExp	NoExp	NoExp	#N/A	#N/A	#N/A	#N/A
AT1G12180	1.14018	0.0457612	-1.01804	0.421815	1.09306	0.339462	1.18931	0.0580654	1.1709	0.200458	#VALUE!	NoExp	Inf	filtre	Inf	filtre	#N/A	#N/A	#N/A	#N/A
AT1G12190	1.04697	0.217868	1.00794	0.396472	1.04719	0.311413	1.01339	0.279511	1.05677	0.0805434	#VALUE!	NoExp	NoExp	NoExp	NoExp	NoExp	#N/A	#N/A	#N/A	#N/A
AT1G12200	-1.3397	0.047131	-1.84617	0.000562367	1.12797	0.100811	-1.24028	0.190829	-1.05166	0.399096	0,362950874627749	0.267218	2.97272	1.15896e-14	2.83763	9.63958e-24	#N/A	#N/A	#N/A	#N/A
AT1G12210	-1.48532	0.03929	-1.02896	0.438137	-1.23684	0.124553	1.02055	0.45038	-1.40488	0.0360689	0,097125579420348	0.987338	1.02892	0.048758	1.00281	0.000998668	#N/A	#N/A	#N/A	#N/A
AT1G12220	-1.49115	0.0498823	-1.0739	0.105935	-1.19298	0.137663	-1.06843	0.399133	-1.19174	0.164585	-0,0792273084234326	0.984324	-0.11338	0.833004	0.0353284	0.986703	#N/A	#N/A	#N/A	#N/A
AT1G12230	-1.27496	0.0819801	1.00952	0.485555	-1.10444	0.257292	-1.47674	0.0670047	-1.72425	0.0205397	-0,0189001150749633	0.990249	-0.390365	0.458931	-0.482051	0.119522	#N/A	#N/A	#N/A	#N/A
AT1G12240	-1.55747	0.211702	1.41113	0.0469623	-1.28437	0.404703	-1.25814	0.0998488	-1.34951	0.164123	-0,369671378739095	0.00743415	-0.582685	0.370059	-0.525961	0.406765	#N/A	#N/A	#N/A	#N/A
AT1G12244	1.37585	0.0657241	-1.01682	0.451872	1.06668	0.0457499	1.07276	0.285723	1.04707	0.411877	0,0396546578641257	0.983782	-0.669685	0.327669	-0.8433	0.00521907	#N/A	#N/A	#N/A	#N/A
AT1G12250	-1.17283	0.334746	-1.04367	0.419386	-1.29689	0.335405	-1.36226	0.036195	-1.09619	0.412782	-0,1345604404706	0.884952	-0.615751	0.222675	-0.857804	0.000489334	#N/A	#N/A	#N/A	#N/A
AT1G12260	-1.15688	0.151076	1.08755	0.185691	-1.03169	0.132472	-1.16031	0.0816602	-1.24663	0.0104963	0,216521387386798	filtre	-0.458663	filtre	-1.43903	filtre	#N/A	#N/A	#N/A	#N/A
AT1G12270	-1.90309	0.0916825	-1.01489	0.471253	-1.20493	0.169197	-1.22871	0.120105	-2.42816	0.0395308	-0,0472851145165675	0.985481	-0.171216	0.728902	-0.105223	0.693912	#N/A	#N/A	#N/A	#N/A
AT1G12280	-1.14596	0.0615765	1.01255	0.409899	-1.15659	0.346406	-1.11251	0.0928699	-1.14927	0.0203621	0,195459263421601	0.470164	-0.661601	0.102435	-0.802685	0.000677943	-1.2371	0.30288	-1.78104	8.61846e-08
AT1G12290	-1.0861	0.174006	-1.06128	0.329677	1.08003	0.035142	-1.02974	0.370449	1.05199	0.327657	0,302586955610196	0.529041	0.413298	0.385184	0.345289	0.215414	#N/A	#N/A	#N/A	#N/A
AT1G12300	1.08017	0.229419	1.15237	0.0574478	1.02928	0.342665	-1.01799	0.4139	1.06494	0.404828	0,243051670657308	0.802619	-1.27003	0.0120271	-0.970537	0.00448544	#N/A	#N/A	#N/A	#N/A
AT1G12310	1.05178	0.327976	1.11172	0.156624	1.21447	0.442546	1.02768	0.44405	1.73128	0.0593004	0,0733875571167429	0.962784	0.552514	0.168616	0.410158	0.0971709	#N/A	#N/A	#N/A	#N/A
AT1G12320	1.28017	0.203109	-1.13339	0.0362905	1.08568	0.21907	1.04994	0.0923894	1.2075	0.125342	0,427797252632356	0.112247	0.535992	0.216453	0.465085	0.0832113	#N/A	#N/A	#N/A	#N/A
AT1G12330	-1.00866	0.477397	-1.0409	0.296812	-1.74953	0.0409962	-1.48879	0.0262616	-2.02447	0.0099387	0,347079319517258	0.142847	-1.63371	5.42348e-05	-2.45443	1.82726e-18	#N/A	#N/A	#N/A	#N/A
AT1G12340	-1.08217	0.285055	1.04741	0.366154	-1.01371	0.484338	-1.0337	0.346166	1.06483	0.306982	-0,370369495072717	filtre	-1.85562	filtre	-0.618492	filtre	#N/A	#N/A	#N/A	#N/A
AT1G12350	-1.12923	0.310954	1.18471	0.248242	-1.12358	0.471556	1.12474	0.0840383	1.162	0.230005	0,0202264886690362	0.994126	-0.0638586	0.902329	-0.0398475	0.886693	#N/A	#N/A	#N/A	#N/A
AT1G12360	-2.0598	0.0569535	-1.12058	0.327196	1.27931	0.000843558	-1.40038	0.077801	-2.03573	0.0719036	0,0128762358783013	0.994126	1.34855	0.0101239	1.26873	3.82237e-06	#N/A	#N/A	#N/A	#N/A
AT1G12370	-1.06861	0.349171	-1.50361	0.0615807	1.15874	0.109294	-1.67401	0.0168074	-1.41149	0.0323197	0,255072759581844	filtre	-0.79233	filtre	-0.96988	filtre	#N/A	#N/A	#N/A	#N/A
AT1G12380	-1.13742	0.356891	1.17166	0.0823244	-1.30199	0.489151	-1.20388	0.214761	-1.13069	0.227652	0,359577539875564	0.438897	-0.762609	0.1299	-0.858753	0.0136104	0.142124	1	-0.129447	1
AT1G12390	-1.07426	0.301955	1.03598	0.255669	-1.07923	0.462937	-1.01883	0.440383	1.01057	0.477025	0,0922042556449172	0.942689	0.0731625	0.857671	0.134915	0.619192	#N/A	#N/A	#N/A	#N/A
AT1G12400	-1.30024	0.155765	1.14128	0.0255069	-1.34959	0.470798	1.00695	0.486455	-1.04019	0.442607	-0,0810775871225257	0.983308	0.256578	0.571012	0.5003	0.0782199	#N/A	#N/A	#N/A	#N/A
AT1G12410	-1.11938	0.31276	1.28235	0.0414305	1.10772	0.412582	1.10657	0.0640807	1.24211	0.10336	-0,0764681246520892	0.963606	-0.165662	0.759297	-0.310995	0.298021	#N/A	#N/A	#N/A	#N/A
AT1G12420	-1.82749	0.0266781	-1.31677	0.0937505	-1.3456	0.116457	-1.44503	0.0714148	-1.58859	0.0542627	0,0283982716263317	0.987338	2.35158	8.96555e-11	2.28605	7.39138e-24	#N/A	#N/A	#N/A	#N/A
AT1G12430	-1.77428	0.0733898	-1.20113	0.128811	-1.657	0.412423	-1.50746	0.105213	-1.77539	0.013921	-0,0596269401403252	0.974353	-0.675992	0.0794865	-0.692352	0.00293907	#N/A	#N/A	#N/A	#N/A
AT1G12440	-1.12382	0.238709	-1.05589	0.376637	-1.31069	0.117094	1.26846	0.100845	1.04136	0.457609	-0,163998758457981	0.61357	-0.0735034	0.992393	-0.177374	0.797494	#N/A	#N/A	#N/A	#N/A
AT1G12450	-1.05919	0.36721	1.2	0.128573	-1.11215	0.187927	1.00696	0.474264	1.13908	0.209032	-0,197370586790901	0.427908	-0.795996	0.0629345	-1.07396	0.00323961	#N/A	#N/A	#N/A	#N/A
AT1G12460	-1.45492	0.0714924	1.19885	0.0781145	-1.39367	0.341715	-1.34675	0.102878	-1.13665	0.00931764	0,247483114747195	0.232779	-0.431719	0.319351	-0.771057	0.00146322	#N/A	#N/A	#N/A	#N/A
AT1G12470	-2.38611	0.0409046	-1.05823	0.369587	-1.20343	0.10808	-1.43003	0.0997761	-2.23839	0.0933784	0,00689025143383465	0.995171	0.165173	0.754403	0.0951285	0.737736	#N/A	#N/A	#N/A	#N/A
AT1G12480	-1.01136	0.469249	-1.15321	0.148945	-1.07886	0.20686	-1.26702	0.0403714	-1.04781	0.43818	0,573022868406111	0.0712044	-0.679458	0.182282	-1.8533	2.1723e-08	#N/A	#N/A	#N/A	#N/A
AT1G12490	1.03747	0.350651	-1.01446	0.38696	1.01261	0.49558	1.00601	0.456064	-1.02949	0.261431	0,935399456542641	filtre	2.13457	filtre	0.735019	filtre	#N/A	#N/A	#N/A	#N/A
AT1G12500	-1.61048	0.147636	1.09145	0.171439	1.04784	0.152224	1.06002	0.230826	1.46171	0.0123814	-0,126026907663713	0.768242	-0.576949	0.152306	-0.751612	0.000855655	#N/A	#N/A	#N/A	#N/A
AT1G12520	1.02309	0.414139	-1.01259	0.428785	-1.03432	0.245882	1.1155	0.0954351	1.13578	0.0862263	0,063993817247688	0.98913	0.20613	0.686375	0.0670105	0.786124	#N/A	#N/A	#N/A	#N/A
AT1G12530	1.17783	0.0154433	1.14879	0.175649	-1.02649	0.0293477	1.08574	0.0269892	1.50875	0.21172	0,0957445496844908	0.955016	-0.494232	0.253715	-0.562475	0.0317981	#N/A	#N/A	#N/A	#N/A
AT1G12540	1.01129	0.428438	1.09715	0.00614404	-1.01571	0.343574	1.01172	0.397918	1.07093	0.210291	#VALUE!	NoExp	NoExp	NoExp	NoExp	NoExp	#N/A	#N/A	#N/A	#N/A
AT1G12550	1.06324	0.226192	1.09191	0.14852	-1.02903	0.294087	1.02306	0.429837	1.08268	0.303928	-0,109006401843192	0.986934	-0.313416	0.586141	-0.324803	0.360698	#N/A	#N/A	#N/A	#N/A
AT1G12560	2.3899	0.090333	-1.00785	0.470885	1.3594	0.22646	1.3545	0.132801	1.55866	0.198204	0,0225484387557724	filtre	#NAME?	filtre	#NAME?	filtre	#N/A	#N/A	#N/A	#N/A
AT1G12570	1.12035	0.288461	-1.11582	0.363965	1.076	0.43617	-1.39311	0.08084	-1.23815	0.198293	1,06455369046984	filtre	#NAME?	filtre	#NAME?	filtre	#N/A	#N/A	#N/A	#N/A
AT1G12580	-2.0575	0.0758213	1.01954	0.439122	1.38279	0.0507015	-1.29964	0.152799	-1.40453	0.1846	-0,0182811409075241	0.994639	-0.117541	0.79822	-0.241487	0.309517	#N/A	#N/A	#N/A	#N/A
AT1G12600	-1.05122	0.210525	-1.09157	0.161836	-1.10023	0.0382145	-1.07951	0.129634	-1.04977	0.227926	0,720089853522633	filtre	3.1212	filtre	2.2274	filtre	0.59003	1	0.0688505	1
AT1G12610	2.17841	0.111428	1.0165	0.456065	1.42174	0.280322	1.15066	0.181066	1.46078	0.227155	-1,65870031749427	filtre	1.04226	filtre	2.78099	filtre	#N/A	#N/A	#N/A	#N/A
AT1G12620	-1.11433	0.100518	1.04663	0.0771064	-1.04252	0.19285	-1.12764	0.0746173	-1.17706	0.00311796	0,0561789360975557	0.971896	-0.438876	0.46906	-0.581132	0.0447022	#N/A	#N/A	#N/A	#N/A
AT1G12630	1.32713	0.0870182	-1.16935	0.050189	-1.02931	0.134996	-1.00622	0.458903	-1.00931	0.458868	-0,206976769526572	filtre	-1.42164	filtre	-0.994137	filtre	#N/A	#N/A	#N/A	#N/A
AT1G12640	-1.4904	0.177323	-1.00341	0.489859	-1.2022	0.31584	-1.01098	0.478688	1.07342	0.412643	-0,0439946332513514	0.987338	0.470197	0.27517	0.502256	0.029654	#N/A	#N/A	#N/A	#N/A
AT1G12650	-1.44161	0.0999314	1.20844	0.156531	-1.12941	0.20189	1.06742	0.268392	-1.35074	0.0806463	0,0623140326285601	0.986352	0.55405	0.174586	0.761265	0.00112853	#N/A	#N/A	#N/A	#N/A
AT1G12660	1.07582	0.179286	1.04729	0.00304369	1.11053	0.430942	1.18098	0.183706	1.12987	0.213012	#VALUE!	NoExp	NoExp	NoExp	NoExp	NoExp	#N/A	#N/A	#N/A	#N/A
AT1G12670	1.24753	0.171378	1.00595	0.440726	1.06833	0.276867	1.40119	0.205856	1.1088	0.210891	-0,65356688173061	filtre	1.36404	filtre	2.03106	filtre	#N/A	#N/A	#N/A	#N/A
AT1G12680	-1.81008	0.0863807	1.05445	0.387233	-1.02451	0.138857	-1.1929	0.237964	-1.40626	0.195577	-0,0576867774875134	0.974353	0.0616215	0.899444	0.168606	0.53128	#N/A	#N/A	#N/A	#N/A
AT1G12700	-1.18425	0.0721608	1.08513	0.251607	-1.0684	0.147983	-1.16862	0.1354	-1.26636	0.0295802	-0,158581356557134	0.858921	-0.818387	0.121707	-0.801702	0.035419	#N/A	#N/A	#N/A	#N/A
AT1G12710	1.21284	0.0502574	1.21808	0.0179531	1.11829	0.15156	1.23739	0.0128326	1.51919	0.000575248	0,0309439275138226	0.994423	-0.720239	0.0653112	-0.553124	0.0378632	#N/A	#N/A	#N/A	#N/A
AT1G12720	1.26232	0.11263	1.08462	0.186062	1.09652	0.21887	1.10329	0.0459532	1.13407	0.102448	#DIV/0!	filtre	NoExp	NoExp	#NAME?	filtre	#N/A	#N/A	#N/A	#N/A
AT1G12725	1.26105	0.0968519	-1.03485	0.242159	1.08849	0.304522	1.09151	0.190634	1.09309	0.24913	#VALUE!	NoExp	NoExp	NoExp	NoExp	NoExp	#N/A	#N/A	#N/A	#N/A
AT1G12730	-1.15375	0.225059	1.32611	0.0985306	-1.42068	0.336167	1.06261	0.358161	-1.00503	0.448735	0,0122178300954591	0.986352	-1.14293	0.0140951	-1.26941	0.00166427	#N/A	#N/A	#N/A	#N/A
AT1G12740	2.84346	0.102618	1.09127	0.30692	1.52437	0.256499	1.48062	0.126826	1.71962	0.205449	-0,0728101270355	filtre	#NAME?	filtre	0.242165	filtre	#N/A	#N/A	#N/A	#N/A
AT1G12750	-1.31395	0.161697	-1.47591	0.00707473	1.4918	0.104977	-1.17057	0.0547346	1.21601	0.30671	0,0845774615119947	0.957154	0.330351	0.455118	0.1577	0.626371	#N/A	#N/A	#N/A	#N/A
AT1G12760	-2.0349	0.0770411	-1.28804	0.0690346	1.26355	0.0958427	1.00148	0.496647	1.29033	0.0100767	-0,0444468460319158	0.994423	1.38993	0.00108803	1.23631	5.51377e-06	#N/A	#N/A	#N/A	#N/A
AT1G12770	-2.19643	0.125569	-1.13842	0.366687	-1.35741	0.30193	-1.74202	0.0925901	-3.70061	0.020421	-0,207793811853065	0.436774	-0.257257	0.551035	-0.437718	0.0584132	#N/A	#N/A	#N/A	#N/A
AT1G12775	1.06767	0.269305	1.09078	0.149438	-1.03595	0.169343	-1.0292	0.302253	-1.04233	0.234601	0,0010235356338528	0.994639	-0.593628	0.342765	-0.466737	0.149141	#N/A	#N/A	#N/A	#N/A
AT1G12780	-1.41502	0.075829	1.03	0.420294	-1.2868	0.444271	1.20023	0.256326	1.20405	0.298651	-0,444545379026402	0.00248895	-0.889668	0.0575671	-0.909683	0.0332805	#N/A	#N/A	#N/A	#N/A
AT1G12790	1.01961	0.440339	-1.1026	0.263002	-1.18911	0.143303	1.03926	0.0691343	1.09451	0.187249	-0,0142973009681244	0.998872	0.527861	0.240293	0.590748	0.0397791	#N/A	#N/A	#N/A	#N/A
AT1G12800	-1.77524	0.130381	-1.02907	0.423595	1.03848	0.0847126	-2.27547	0.0256276	-3.18011	0.0446264	-0,0860714437925572	0.93295	-0.787312	0.0743954	-0.896107	0.00141645	#N/A	#N/A	#N/A	#N/A
AT1G12805	-1.02067	0.379063	-1.00073	0.495154	-1.04971	0.346449	-1.02296	0.365141	-1.00419	0.459001	#VALUE!	NoExp	NoExp	NoExp	NoExp	NoExp	#N/A	#N/A	#N/A	#N/A
AT1G12810	-1.21472	0.136413	-1.01452	0.261201	-1.10295	0.240563	-1.01072	0.478395	1.03248	0.443854	0,0241888791678869	0.994126	0.204115	0.645253	0.100508	0.69406	#N/A	#N/A	#N/A	#N/A
AT1G12820	-1.57958	0.162342	-1.02714	0.428378	-1.45468	0.434094	-1.23864	0.156014	-1.97638	0.148525	0,116177128682719	0.829007	-0.693185	0.0684954	-0.685889	0.00380611	#N/A	#N/A	#N/A	#N/A
AT1G12830	-1.12262	0.256612	1.27832	0.0865978	1.04883	0.243213	1.12759	0.134208	1.00579	0.489386	0,0963429794256355	0.967877	0.666251	0.0944502	0.609748	0.0164321	#N/A	#N/A	#N/A	#N/A
AT1G12840	1.2866	0.129115	1.31739	0.195698	1.09575	0.128056	1.45974	0.0315479	1.36038	0.0578879	-0,123376531990566	0.796223	0.125264	0.827713	0.170225	0.591493	#N/A	#N/A	#N/A	#N/A
AT1G12845	-1.2929	0.172073	-1.0583	0.42467	-1.37776	0.405473	-1.32205	0.059135	-1.59451	0.0530757	-0,16730234424751	0.531848	-0.779507	0.330359	-0.986653	0.000337267	#N/A	#N/A	#N/A	#N/A
AT1G12850	-1.17103	0.252009	-1.19712	0.032484	-1.08585	0.496748	-1.17186	0.189606	-1.09699	0.37269	0,0290421731219537	0.987338	-0.4644	0.279748	-0.461446	0.0688904	#N/A	#N/A	#N/A	#N/A
AT1G12860	-1.58449	0.166186	1.12692	0.274171	-1.42825	0.408796	-1.41593	0.0826968	-1.50098	0.083059	0,0575144317649742	0.967323	-1.50361	0.00114365	-1.4357	4.70795e-08	#N/A	#N/A	#N/A	#N/A
AT1G12870	-1.02181	0.298159	-1.00137	0.493614	-1.00338	0.301581	1.03355	0.359218	1.04426	0.207495	#VALUE!	NoExp	Inf	filtre	Inf	filtre	#N/A	#N/A	#N/A	#N/A
AT1G12880	1.06892	0.117178	1.15479	0.0867005	1.02821	0.111946	1.01504	0.329073	1.14668	0.119345	0,097274534368582	0.959764	1.06955	0.00422837	1.16456	8.07147e-07	#N/A	#N/A	#N/A	#N/A
AT1G12890	1.04376	0.0491263	1.06065	0.0442107	1.08862	0.470513	1.05158	0.0947686	1.00661	0.45436	-0,365210794662357	filtre	2.26742	filtre	2.63121	filtre	#N/A	#N/A	#N/A	#N/A
AT1G12900	1.36894	0.0188748	-1.03762	0.382746	1.33449	0.18681	-1.08129	0.150551	-1.13874	0.403901	-0,023440304871688	0.997568	-1.05877	0.0973397	-1.28843	0.000471073	#N/A	#N/A	#N/A	#N/A
AT1G12910	-1.91993	0.0627983	1.13523	0.0133864	-1.34531	0.263144	-1.02488	0.429104	1.15902	0.0540493	-0,0317359378269832	0.987338	-0.23222	0.593106	-0.360645	0.243474	#N/A	#N/A	#N/A	#N/A
AT1G12920	-2.56208	0.101521	1.02549	0.42312	-1.36292	0.250006	-1.05689	0.308366	-1.70097	0.0663101	0,056524854113093	0.98152	0.48973	0.250056	0.412412	0.117475	#N/A	#N/A	#N/A	#N/A
AT1G12930	-1.44744	0.15732	-1.11921	0.00178629	-1.536	0.451947	-1.2712	0.21618	-1.61058	0.00546356	-0,0232987850575738	0.991644	-0.878746	0.015942	-0.764463	0.00092138	#N/A	#N/A	#N/A	#N/A
AT1G12935	-1.0516	0.278481	1.00516	0.338929	1.01005	0.400277	-1.11576	0.0799881	-1.1129	0.0129307	#VALUE!	NoExp	NoExp	NoExp	NoExp	NoExp	#N/A	#N/A	#N/A	#N/A
AT1G12940	1.71901	0.165129	-1.79685	0.0268401	1.86625	0.346466	1.78373	0.00750509	5.74536	9.30737e-05	0,613048199668778	filtre	-0.980931	filtre	-0.798806	filtre	#N/A	#N/A	#N/A	#N/A
AT1G12950	-1.01048	0.413972	-1.0858	0.159568	1.02744	0.197486	-1.07477	0.221763	1.14762	0.196066	1,24794779752183	filtre	0.205667	filtre	-0.753436	filtre	#N/A	#N/A	#N/A	#N/A
AT1G12960	1.06146	0.120031	-1.00297	0.478503	1.0515	0.395663	1.05007	0.0481838	1.08305	0.116722	0,199499170037871	filtre	0.946592	filtre	1.7375	filtre	#N/A	#N/A	#N/A	#N/A
AT1G12970	-1.05349	0.401873	-1.14398	0.21044	1.12017	0.150254	-1.21741	0.199467	1.35873	0.23349	-0,0370902754121189	0.994423	0.38669	0.346434	0.311013	0.222518	#N/A	#N/A	#N/A	#N/A
AT1G12980	1.29896	0.182925	-1.0877	0.00868641	1.0346	0.332924	-1.03558	0.295032	1.02797	0.413127	#VALUE!	NoExp	NoExp	NoExp	NoExp	NoExp	#N/A	#N/A	#N/A	#N/A
AT1G12990	-1.8983	0.116725	1.33967	0.123437	1.14734	0.136113	1.02119	0.465462	1.10869	0.414184	0,271128558241433	0.427825	-0.797166	0.032592	-0.894614	0.000221759	#N/A	#N/A	#N/A	#N/A
AT1G13000	-1.62664	0.0928703	-1.11535	0.195249	1.38645	0.0376064	1.15073	0.0483064	-1.23028	0.265424	0,181093369422861	0.61361	0.739508	0.0598708	0.663637	0.00560143	#N/A	#N/A	#N/A	#N/A
AT1G13020	-1.73704	0.0675607	-1.35533	0.119946	-1.00259	0.0531496	-1.41108	0.0483994	-1.43982	0.198562	0,227620477161243	0.264377	0.40254	0.360254	0.246687	0.308841	#N/A	#N/A	#N/A	#N/A
AT1G13030	-1.80301	0.0789075	-1.15775	0.0499736	-1.67177	0.350998	-1.46514	0.0677067	-2.1721	0.0267828	-0,133043795436534	0.930104	-0.333523	0.446001	0.0108156	0.933316	#N/A	#N/A	#N/A	#N/A
AT1G13040	-1.20978	0.0533042	1.08447	0.282358	-1.17641	0.438714	-1.24192	0.153891	-1.27816	0.0280288	-0,131423902029506	0.963583	-0.421657	0.386711	-0.400786	0.265851	#N/A	#N/A	#N/A	#N/A
AT1G13050	-1.51119	0.126411	1.1223	0.161613	-1.61604	0.352368	-1.19745	0.326502	-1.70283	0.0856546	-0,112013175999621	0.971896	0.202076	0.685231	0.377475	0.242672	#N/A	#N/A	#N/A	#N/A
AT1G13060	-1.12333	0.28494	-1.26068	0.0665898	-1.02165	0.416057	1.16716	0.115753	1.2325	0.131618	-0,0839119563796636	0.919894	0.293989	0.530083	0.392867	0.162134	#N/A	#N/A	#N/A	#N/A
AT1G13070	1.46428	0.0905194	-1.03607	0.207877	1.1108	0.22407	1.12311	0.131158	1.04707	0.251714	1,79261783072608	filtre	4.79851	filtre	3.54559	filtre	#N/A	#N/A	#N/A	#N/A
AT1G13080	-1.07873	0.110508	1.08438	0.285013	1.03986	0.0170846	-1.01073	0.4625	1.13643	0.214488	0,367261699429709	0.0218397	-1.56233	0.0398495	-1.15748	0.0232496	#N/A	#N/A	#N/A	#N/A
AT1G13090	-1.54821	0.179174	1.28907	0.0523575	-1.52043	0.484962	-1.01336	0.468444	-1.67382	0.0192535	0,0803081441447887	0.941245	-0.781619	0.0538227	-0.64783	0.0146625	#N/A	#N/A	#N/A	#N/A
AT1G13100	-1.83695	0.00867641	-1.47134	0.0158314	1.41346	0.0138079	-1.41347	0.0637828	-1.0829	0.362413	0,352954327945094	0.0594078	-0.55936	0.162126	-0.933312	0.000122101	#N/A	#N/A	#N/A	#N/A
AT1G13110	-1.49755	0.0369474	-1.71505	0.0065733	1.94498	0.00824347	-1.10784	0.216213	1.08956	0.328604	0,220007349883323	0.193649	1.58529	0.00168958	1.24914	0.000119743	#N/A	#N/A	#N/A	#N/A
AT1G13120	-1.67505	0.0979081	1.08114	0.262726	-1.21871	0.134025	-1.25374	0.220012	-1.38544	0.0467524	0,00958135293551077	0.997072	-0.0933688	0.845814	-0.0320495	0.905202	#N/A	#N/A	#N/A	#N/A
AT1G13130	1.0526	0.201742	1.09063	0.0710827	-1.01805	0.0741447	-1.01127	0.340525	-1.00648	0.406507	#VALUE!	NoExp	Inf	filtre	NoExp	NoExp	#N/A	#N/A	#N/A	#N/A
AT1G13140	-1.09902	0.00666869	-1.03897	0.117149	-1.11402	0.151397	-1.07646	0.0693434	-1.10114	0.0749062	#DIV/0!	filtre	Inf	filtre	1.4096	filtre	#N/A	#N/A	#N/A	#N/A
AT1G13145	1.70565	0.15125	-1.04566	0.279417	1.0517	0.155976	1.13061	0.215488	1.39433	0.219823	0,0439798598963298	0.987338	-0.420073	0.451623	-0.354085	0.242303	#N/A	#N/A	#N/A	#N/A
AT1G13150	1.20422	0.1521	1.04731	0.298511	1.06196	0.265865	1.14692	0.0901128	1.03807	0.379437	#NUM!	filtre	0.563537	filtre	NoExp	NoExp	#N/A	#N/A	#N/A	#N/A
AT1G13160	-2.46629	0.0474884	-1.19414	0.164515	-1.39012	0.12867	-1.47384	0.162813	-2.6367	0.0419343	0,0918601247171271	0.952588	0.563892	0.169341	0.558757	0.021382	3.0786	0	3.27558	0
AT1G13170	-1.93308	0.0898568	-1.22022	0.211598	-1.45979	0.260058	-1.67199	0.0803511	-2.23781	0.0443069	-0,0305142669334679	0.987716	-0.746463	0.0441621	-0.755582	0.000974081	#N/A	#N/A	#N/A	#N/A
AT1G13180	-1.37448	0.0704319	-1.20419	0.0697083	1.13801	0.044099	-1.17177	0.126585	-1.01561	0.450701	-0,175339157523972	0.636597	0.66573	0.107822	0.76115	0.00115482	#N/A	#N/A	#N/A	#N/A
AT1G13190	-1.78586	0.148967	-1.09452	0.322959	-1.19968	0.0607842	-1.23669	0.278305	-1.8042	0.0592662	-0,223355216918796	0.333437	0.34116	0.433756	0.304218	0.239955	#N/A	#N/A	#N/A	#N/A
AT1G13195	-1.7065	0.10303	-1.05759	0.322618	-1.02325	0.137706	-1.0807	0.257774	1.13748	0.216255	-0,118581157095834	0.971505	0.878047	0.0370804	0.881612	0.000383523	#N/A	#N/A	#N/A	#N/A
AT1G13200	1.12555	0.184738	1.0414	0.226772	1.01952	0.234064	1.05586	0.0792696	1.07822	0.0466969	#NUM!	filtre	#NAME?	filtre	Inf	filtre	#N/A	#N/A	#N/A	#N/A
AT1G13210	-1.98845	0.0406599	-1.7483	0.0626867	1.29673	0.0103422	-1.19716	0.214806	-1.36729	0.150848	-0,0569572428202306	0.971896	1.97327	0.000841081	1.8493	1.14174e-07	#N/A	#N/A	#N/A	#N/A
AT1G13220	1.00149	0.492954	-1.04672	0.351429	-1.0066	0.353585	-1.09965	0.193507	-1.12397	0.0517031	0,036499475458194	0.987338	-0.175265	0.719162	-0.263027	0.297947	#N/A	#N/A	#N/A	#N/A
AT1G13230	-1.09731	0.0149169	-1.0362	0.112785	-1.09122	0.420481	-1.04096	0.234014	-1.04371	0.0506898	#VALUE!	NoExp	NoExp	NoExp	Inf	filtre	#N/A	#N/A	#N/A	#N/A
AT1G13245	-1.48867	0.0950256	-1.29977	0.170333	1.14862	0.0975752	1.35043	0.17135	2.50694	0.0186477	-0,162255595258493	0.635141	0.598289	0.235768	0.754303	0.0117565	#N/A	#N/A	#N/A	#N/A
AT1G13250	-1.3645	0.227532	-1.12031	0.139368	-1.23853	0.434021	-1.30458	0.0813446	-1.51605	0.0365989	-0,35711914694163	0.129324	-0.822345	0.0248061	-0.886146	0.000299085	1.47043	0.00324293	1.61718	7.97132e-06
AT1G13260	-1.58358	0.0259244	-1.23435	0.156464	1.64034	0.0166964	1.24174	0.0713764	1.25636	0.171384	-0,223536048886157	0.59179	-0.757917	0.120662	-0.227203	0.554843	#N/A	#N/A	#N/A	#N/A
AT1G13270	-1.43128	0.19493	1.1007	0.127285	-1.29413	0.431506	-1.13644	0.206409	-1.59898	0.034411	-0,205958802541856	0.385444	-0.335946	0.453958	-0.547886	0.0359152	#N/A	#N/A	#N/A	#N/A
AT1G13280	-1.10396	0.377239	1.05393	0.379556	-1.28862	0.229543	-1.07845	0.3265	-1.09609	0.370943	0,082424182322338	0.976897	-0.770213	0.0492536	-0.919571	7.42937e-05	#N/A	#N/A	#N/A	#N/A
AT1G13290	1.88842	0.126992	-1.08108	0.295243	1.32019	0.256491	1.25598	0.184716	1.48307	0.246311	#DIV/0!	filtre	Inf	filtre	1.9034	filtre	#N/A	#N/A	#N/A	#N/A
AT1G13300	1.59247	0.11908	-1.12589	0.0404078	1.19938	0.26466	-1.00212	0.489985	1.09898	0.161766	1,01897853634343	filtre	-0.523079	filtre	1.05806	filtre	#N/A	#N/A	#N/A	#N/A
AT1G13310	2.0244	0.115544	-1.01442	0.433837	1.30796	0.229986	1.18426	0.154551	1.5786	0.229857	-0,696881169155535	filtre	5.11831	filtre	6.30744	4.50474e-34	#N/A	#N/A	#N/A	#N/A
AT1G13320	-1.62982	0.133306	1.28614	0.172766	1.00084	0.177414	1.10975	0.326782	1.03472	0.418413	-0,119360782438143	0.817089	-0.0716668	0.884184	0.0558886	0.856361	#N/A	#N/A	#N/A	#N/A
AT1G13330	-1.00483	0.472379	-1.01527	0.429185	-1.0062	0.380754	-1.12191	0.0616679	-1.04265	0.352092	-0,222971811973183	filtre	-0.175377	filtre	0.482435	filtre	#N/A	#N/A	#N/A	#N/A
AT1G13340	-1.11987	0.294361	1.74539	0.0378166	1.06411	0.198842	1.4912	0.0071182	1.1128	0.408005	0,623041796814059	0.0599009	6.99985	1.54456e-24	6.51342	2.43316e-57	#N/A	#N/A	#N/A	#N/A
AT1G13350	1.34396	0.148281	-1.17269	0.11607	1.20495	0.478761	1.00207	0.493255	-1.08228	0.284991	0,0810420516223694	0.934097	0.132293	0.775022	0.144844	0.604848	#N/A	#N/A	#N/A	#N/A
AT1G13360	-1.56859	0.144425	-1.12767	0.228722	1.07796	0.202202	1.05329	0.406501	1.84989	0.0110312	0,239239102946432	0.19905	2.10104	1.35513e-06	1.74163	4.01142e-09	#N/A	#N/A	#N/A	#N/A
AT1G13370	-1.09492	0.111742	-1.03272	0.368154	-1.04801	0.0513278	-1.12757	0.0757822	-1.08364	0.224339	-0,428111834901548	filtre	7.56336	5.67357e-45	7.69644	6.65753e-68	#N/A	#N/A	#N/A	#N/A
AT1G13380	1.01099	0.479034	1.13176	0.325186	1.01015	0.375166	1.01916	0.459032	-1.0454	0.444728	-0,176956556244154	0.604029	-0.536999	0.257935	-0.76846	0.00401025	#N/A	#N/A	#N/A	#N/A
AT1G13390	-1.31136	0.0404489	-1.08293	0.308626	1.25876	0.0551523	1.1214	0.335229	1.50265	0.18656	-0,115527942313797	0.810619	1.15055	0.00281372	1.02788	6.15097e-05	#N/A	#N/A	#N/A	#N/A
AT1G13400	1.27199	0.0689374	-1.00872	0.453399	1.09225	0.175766	1.13604	0.0543098	1.11936	0.120419	#DIV/0!	filtre	NoExp	NoExp	#NAME?	filtre	#N/A	#N/A	#N/A	#N/A
AT1G13410	-1.09975	0.148453	1.1356	0.0533385	-1.00516	0.265738	-1.02051	0.311412	-1.17905	0.185579	-0,21107803158892	0.929449	0.261112	0.599994	0.216697	0.579256	#N/A	#N/A	#N/A	#N/A
AT1G13420	1.02608	0.305002	1.08343	0.108209	1.02382	0.421541	1.1127	0.0929272	1.05689	0.0985514	-0,790887767578783	filtre	1.7129	filtre	2.17344	filtre	#N/A	#N/A	#N/A	#N/A
AT1G13430	1.01523	0.261065	1.05481	0.0712064	-1.00608	0.392019	1.04226	0.187026	-1.01869	0.289097	0,0172584119102177	filtre	1.15169	filtre	0.525458	filtre	#N/A	#N/A	#N/A	#N/A
AT1G13440	1.12491	0.276809	1.09564	0.274704	1.3306	0.371172	1.31543	0.0201975	1.3211	0.025404	0,0653849754076836	0.982032	-0.251173	0.729401	-0.291189	0.494411	#N/A	#N/A	#N/A	#N/A
AT1G13450	-1.61078	0.0868254	-1.04431	0.380356	-1.22094	0.156907	-1.3049	0.164808	-1.25785	0.26154	-0,0505805184033472	0.972259	-0.319922	0.481416	-0.320502	0.29369	-0.575558	1	-0.134023	1
AT1G13460	-1.24868	0.0312133	1.07011	0.0816242	-1.05554	0.0437936	-1.11935	0.143143	-1.02908	0.400085	0,232206582638335	0.333325	1.03944	0.0143522	0.78407	0.00141585	#N/A	#N/A	#N/A	#N/A
AT1G13470	-1.7847	0.0334452	-1.40484	0.110278	-1.29169	0.147209	1.18316	0.189842	-1.15699	0.329673	0,550473546902857	6.42579e-06	1.22047	0.0082612	1.15988	0.000597014	#N/A	#N/A	#N/A	#N/A
AT1G13480	-1.08422	0.412931	-1.7365	0.0316729	-1.58662	0.229323	-1.48125	0.0316968	1.08817	0.261443	0,42903353513069	filtre	7.4941	5.67774e-31	7.08134	3.35587e-47	#N/A	#N/A	#N/A	#N/A
AT1G13490	1.46472	0.0999407	-1.01955	0.301876	1.22582	0.269099	1.16092	0.101783	1.29799	0.149723	0,480981622103043	filtre	0.975852	filtre	1.78017	filtre	#N/A	#N/A	#N/A	#N/A
AT1G13500	1.09717	0.206904	-1.05443	0.128268	1.01305	0.259319	-1.00792	0.440123	-1.00794	0.437564	#VALUE!	NoExp	Inf	filtre	Inf	filtre	#N/A	#N/A	#N/A	#N/A
AT1G13510	1.18552	0.154224	-1.00207	0.486567	1.04246	0.220786	1.163	0.145543	1.05668	0.236629	0,782464810055005	filtre	1.73594	filtre	2.05835	filtre	#N/A	#N/A	#N/A	#N/A
AT1G13520	-1.07718	0.00276709	-1.07637	0.0675455	-1.13058	0.177784	-1.04145	0.198483	-1.06535	0.298974	0,773418470524826	filtre	12.0033	1.7801e-63	11.0919	2.13885e-129	#N/A	#N/A	#N/A	#N/A
AT1G13530	-1.00097	0.495339	-1.06641	0.181292	-1.02145	0.39829	-1.05378	0.00167874	1.00075	0.49597	0,36385578746768	filtre	1.70684	filtre	2.00163	filtre	#N/A	#N/A	#N/A	#N/A
AT1G13540	1.14422	0.158174	-1.03526	0.171572	1.25731	0.13199	1.08754	0.0492933	1.43132	0.0385264	0,520502504211072	filtre	1.25605	filtre	1.07923	filtre	#N/A	#N/A	#N/A	#N/A
AT1G13550	-1.00389	0.479503	-1.04156	0.270579	1.07628	0.253508	-1.01906	0.37816	1.22072	0.127451	0,217344962962483	filtre	1.43586	0.0191743	1.82513	0.000129128	-1.01199	1	-1.11849	0.589534
AT1G13560	-1.11218	0.3726	1.00267	0.486712	1.1488	0.150139	1.03529	0.365057	-1.36417	0.00694253	0,00297319750888168	0.998623	-0.327447	0.425518	-0.311476	0.203851	#N/A	#N/A	#N/A	#N/A
AT1G13570	-1.71745	0.12197	-1.04545	0.385621	-1.30608	0.272715	-1.31571	0.124982	-1.16957	0.233927	0,137178493378619	0.80242	-0.492333	0.24728	-0.436974	0.142546	#N/A	#N/A	#N/A	#N/A
AT1G13580	-1.19777	0.270846	1.08322	0.306443	1.03141	0.253616	1.07316	0.20885	1.22509	0.226792	-0,00295592123212103	0.999074	0.278836	0.510458	0.196676	0.469008	#N/A	#N/A	#N/A	#N/A
AT1G13590	1.04493	0.414464	-1.13236	0.125804	-1.02723	0.275052	-1.09007	0.0842766	1.00557	0.42662	#NUM!	filtre	1.99237	filtre	Inf	filtre	-0.717166	1	-0.800679	1
AT1G13600	-1.03295	0.163752	-1.00376	0.451455	1.00861	0.0724641	1.03813	0.405819	-1.04056	0.176186	-0,404963161928609	filtre	#NAME?	filtre	-1.96927	filtre	#N/A	#N/A	#N/A	#N/A
AT1G13605	-1.00598	0.386151	1.0602	0.0835253	-1.02704	0.113349	1.04871	0.225621	1.01373	0.233699	#VALUE!	NoExp	NoExp	NoExp	NoExp	NoExp	#N/A	#N/A	#N/A	#N/A
AT1G13607	-1.07046	0.00886741	1.01925	0.121757	-1.04288	0.114121	-1.04606	0.189234	-1.04861	0.108044	#VALUE!	NoExp	NoExp	NoExp	NoExp	NoExp	#N/A	#N/A	#N/A	#N/A
AT1G13608	-1.05464	0.184782	-1.01479	0.45335	-1.03597	0.191677	-1.05828	0.237823	1.08877	0.382075	#VALUE!	NoExp	NoExp	NoExp	NoExp	NoExp	#N/A	#N/A	#N/A	#N/A
AT1G13609	-1.00239	0.494067	-1.02715	0.419106	-1.18338	0.160198	-1.13171	0.0590882	-1.172	0.0385546	#VALUE!	NoExp	NoExp	NoExp	NoExp	NoExp	#N/A	#N/A	#N/A	#N/A
AT1G13610	1.28629	0.167635	-1.05705	0.28705	-1.05395	0.206755	-1.06168	0.0214746	-1.02992	0.0157843	#NUM!	filtre	#NAME?	filtre	Inf	filtre	-2.27221	0	-2.23371	0
AT1G13620	1.03641	0.36032	-1.04134	0.329265	-1.01392	0.26522	-1.02039	0.347281	-1.022	0.310966	#VALUE!	NoExp	NoExp	NoExp	NoExp	NoExp	#N/A	#N/A	#N/A	#N/A
AT1G13630	-1.05764	0.410797	-1.04479	0.294502	-1.0973	0.40926	-1.10244	0.0612125	-1.24688	0.00694232	0,240378090670562	0.805905	0.264457	0.623524	0.0801879	0.818163	#N/A	#N/A	#N/A	#N/A
AT1G13635	1.01724	0.432055	-1.0293	0.192869	-1.08867	0.18333	-1.0638	0.200628	1.14574	0.322357	-0,191537648693758	filtre	-0.464202	filtre	-1.89385	filtre	#N/A	#N/A	#N/A	#N/A
AT1G13640	-1.91996	0.12478	-1.42586	0.0709959	-1.37931	0.307403	-2.11291	0.0238899	-1.74964	0.0795327	-0,147315601341413	0.846457	-0.354932	0.472969	-0.389507	0.128609	#N/A	#N/A	#N/A	#N/A
AT1G13650	1.06787	0.145139	1.41952	0.0251211	1.01644	0.0778583	-1.00759	0.446403	1.01566	0.447554	-0,167916648025228	0.982181	-1.39807	0.0612919	-1.3714	4.87778e-05	#N/A	#N/A	#N/A	#N/A
AT1G13660	1.11361	0.161575	1.04481	0.279164	1.05176	0.35101	1.01367	0.368742	1.07131	0.183997	#VALUE!	NoExp	NoExp	NoExp	NoExp	NoExp	#N/A	#N/A	#N/A	#N/A
AT1G13670	1.90119	0.104796	-1.08872	0.00042857	1.19338	0.281815	-1.03857	0.29246	1.14488	0.114551	-0,335175417602939	filtre	-0.285846	filtre	-1.88045	filtre	#N/A	#N/A	#N/A	#N/A
AT1G13680	1.12763	0.161887	-1.01953	0.388458	-1.00265	0.240437	1.032	0.307695	1.05424	0.324572	-0,933877581669135	filtre	-2.48775	filtre	0.831663	filtre	#N/A	#N/A	#N/A	#N/A
AT1G13690	-1.05129	0.378906	1.19224	0.12518	-1.10106	0.154903	1.0344	0.376689	1.33108	0.0859636	-0,0711675310300027	0.967863	-0.0282082	0.936285	0.0319396	0.89168	#N/A	#N/A	#N/A	#N/A
AT1G13700	1.13575	0.236653	1.04485	0.316772	-1.11663	0.119747	-1.02864	0.437634	1.58431	0.150119	-0,509193489455925	0.005072	-0.827562	0.0213667	-0.919675	0.0330394	0.329294	1	0.296789	1
AT1G13710	-1.22425	0.137224	1.40375	0.0496409	-1.21945	0.165411	-1.26093	0.283509	-1.37499	0.0377847	#DIV/0!	filtre	Inf	filtre	#NAME?	filtre	#N/A	#N/A	#N/A	#N/A
AT1G13730	-1.64082	0.0908127	1.05656	0.0669415	-1.21115	0.182854	-1.28215	0.0829431	-1.6676	0.00698552	0,235902919704095	0.500924	-0.542863	0.210819	-0.642904	0.0341175	#N/A	#N/A	#N/A	#N/A
AT1G13740	-1.4575	0.086686	1.02528	0.259712	-1.18461	0.204237	-1.2521	0.0102465	-1.51035	0.0473137	-0,346045943609595	0.974353	-0.437401	0.847731	-0.385679	0.215183	#N/A	#N/A	#N/A	#N/A
AT1G13750	-1.89512	0.0170924	-1.62652	0.0185552	-1.60444	0.22356	-1.45582	0.0643286	-1.42716	0.124545	0,0732055478392417	0.732122	-0.616448	0.764867	-0.374165	0.640191	#N/A	#N/A	#N/A	#N/A
AT1G13755	1.61488	0.133565	1.07169	0.254314	1.18618	0.259667	1.20994	0.156306	1.54106	0.237361	#VALUE!	NoExp	NoExp	NoExp	NoExp	NoExp	#N/A	#N/A	#N/A	#N/A
AT1G13760	1.05594	0.256491	-1.08144	0.143067	1.03613	0.452589	1.02536	0.411207	1.00146	0.481832	#VALUE!	NoExp	Inf	filtre	NoExp	NoExp	#N/A	#N/A	#N/A	#N/A
AT1G13770	-1.33498	0.184982	-1.00972	0.477572	-1.27149	0.466999	-1.054	0.408616	1.03799	0.442981	-0,0571575115985574	0.985615	-0.511279	0.220469	-0.338895	0.169231	#N/A	#N/A	#N/A	#N/A
AT1G13780	-1.0873	0.218397	1.06589	0.293866	-1.0561	0.181883	-1.04404	0.335189	-1.00562	0.468911	0,0417833590114578	0.987338	-0.000169118	0.952413	-0.11628	0.765856	#N/A	#N/A	#N/A	#N/A
AT1G13790	-1.13607	0.143385	1.1929	0.0792134	-1.07201	0.106719	1.09814	0.328179	-1.12878	0.312755	-0,247275228759687	0.838962	-0.677699	0.207509	-0.866517	0.0120017	#N/A	#N/A	#N/A	#N/A
AT1G13800	1.58237	0.144048	1.08135	0.119507	1.15322	0.240761	1.13191	0.158202	1.17698	0.312728	-0,131688964896308	filtre	-0.352497	0.53324	-0.211646	filtre	0.145262	1	0.521001	1
AT1G13810	-1.1633	0.1547	1.05667	0.372565	-1.18382	0.045341	-1.00292	0.485444	-1.10137	0.224483	-0,0107733613008736	0.994423	0.440015	0.363021	0.495326	0.0985734	#N/A	#N/A	#N/A	#N/A
AT1G13820	-1.37765	0.20393	1.14177	0.215595	1.12409	0.289735	-1.29831	0.0296076	-1.10445	0.340795	-0,0891825356444731	0.97406	-0.546767	0.21032	-0.654295	0.00664665	#N/A	#N/A	#N/A	#N/A
AT1G13830	-1.07546	0.00228796	-1.08649	0.0431629	1.03341	0.0816736	-1.00277	0.483638	1.10957	0.097764	0,0898312241036009	filtre	1.48608	0.00662473	2.09703	2.86972e-06	#N/A	#N/A	#N/A	#N/A
AT1G13860	-1.17501	0.193276	1.14475	0.0247343	-1.15013	0.352604	-1.10199	0.303133	-1.18007	0.130808	0,0997005867625007	0.907065	-0.895134	0.0198827	-0.705458	0.00276069	#N/A	#N/A	#N/A	#N/A
AT1G13870	-1.41702	0.123543	1.21046	0.228673	1.01288	0.146541	1.04326	0.340961	1.15407	0.105103	0,0240557586917323	0.994126	0.0502071	0.906165	0.0474018	0.858418	#N/A	#N/A	#N/A	#N/A
AT1G13880	-1.35685	0.144495	1.2068	0.182902	1.25578	0.0757377	1.00208	0.493293	-1.06042	0.417968	-0,0345651816149854	0.987338	0.35269	0.379595	0.149417	0.579104	#N/A	#N/A	#N/A	#N/A
AT1G13890	1.18772	0.195584	1.05658	0.0895023	1.06466	0.261804	1.07055	0.257337	1.06843	0.26309	#VALUE!	NoExp	NoExp	NoExp	Inf	filtre	#N/A	#N/A	#N/A	#N/A
AT1G13900	-1.67556	0.101782	-1.10193	0.0754653	1.03417	0.156019	-1.1638	0.143263	-1.17732	0.0491975	-0,0397344783090907	0.987338	-0.035876	0.917705	-0.0203317	0.978866	#N/A	#N/A	#N/A	#N/A
AT1G13910	-1.11853	0.249372	1.15752	0.113044	-1.10855	0.350389	1.1533	0.0302904	1.04761	0.312974	0,105899350766668	0.923399	-0.573879	0.227154	-0.523578	0.0614048	#N/A	#N/A	#N/A	#N/A
AT1G13920	-1.12709	0.0219768	1.00373	0.429469	-1.12318	0.156699	-1.12131	0.0885894	-1.11428	0.110378	-0,0462122020814119	0.996829	-0.273517	0.614102	-0.442965	0.179293	-0.708282	1	-0.338173	1
AT1G13930	1.28323	0.0158972	1.22176	0.0857029	1.05914	0.0133201	-1.0144	0.464801	-1.07279	0.186236	0,0752911209620508	0.90184	-1.18664	0.0737386	-1.13689	0.00402931	#N/A	#N/A	#N/A	#N/A
AT1G13940	-1.35527	0.0920024	-1.04464	0.262303	-1.18309	0.0389648	-1.1488	0.255129	-1.44569	0.128758	-0,0159580166113141	0.997072	-0.553404	0.169835	-0.568679	0.0148917	#N/A	#N/A	#N/A	#N/A
AT1G13950	-1.12416	0.0885002	1.09933	0.151752	-1.1154	0.433861	-1.02029	0.432366	1.09364	0.263292	-0,173389632060083	0.568814	-0.251708	0.568931	0.0271287	0.883497	#N/A	#N/A	#N/A	#N/A
AT1G13960	-1.16429	0.01978	1.0201	0.447163	1.04094	0.0168832	-1.0702	0.202204	-1.14727	0.0627238	-0,00837561532800821	0.998623	0.231269	0.572337	0.139922	0.609477	#N/A	#N/A	#N/A	#N/A
AT1G13970	-1.04406	0.337262	-1.08417	0.223016	-1.15363	0.153316	-1.20383	0.0910221	-1.14127	0.162027	0,45246910765917	0.422847	-0.334555	filtre	-0.242366	0.616903	#N/A	#N/A	#N/A	#N/A
AT1G13980	-1.97723	0.0723159	1.06302	0.374214	-1.0408	0.123972	-1.23733	0.266994	-1.65853	0.136758	0,00475341461684264	0.998623	-0.330597	0.487397	-0.491238	0.121385	#N/A	#N/A	#N/A	#N/A
AT1G13990	-2.10747	0.0634955	1.27495	0.0468924	-1.1402	0.214764	1.27063	0.141806	1.29252	0.0184751	0,0153621297951195	0.987338	1.46866	0.000712361	1.50152	2.50332e-07	#N/A	#N/A	#N/A	#N/A
AT1G14000	-1.7656	0.0152916	-1.18685	0.146066	1.3424	0.0147485	-1.20605	0.10779	-1.44949	0.10777	0,0342393782296666	0.987338	1.03684	0.0280685	0.81868	0.0015846	#N/A	#N/A	#N/A	#N/A
AT1G14010	-1.14557	0.210055	1.16037	0.182971	-1.01082	0.432841	1.31262	0.0411223	1.64917	0.0411067	0,0273225607047705	0.997849	0.947885	0.018766	0.85085	0.000571036	#N/A	#N/A	#N/A	#N/A
AT1G14020	-1.22812	0.127352	-1.1714	0.0586513	-1.01008	0.169859	-1.20222	0.0472362	1.04906	0.331231	0,158158330705565	0.768347	0.452687	0.333584	0.488193	0.0459039	2.46482	0	2.66373	0
AT1G14030	-1.94701	0.137034	-1.28573	0.189677	-1.07045	0.242819	-2.09676	0.0404896	-2.20985	0.0489049	-0,00770312917014528	0.995341	-0.875885	0.0760092	-0.938843	0.000113157	#N/A	#N/A	#N/A	#N/A
AT1G14040	-1.80122	0.0377576	-1.2225	0.157988	1.58502	0.0130081	-1.25558	0.168327	-1.44126	0.0798526	-0,0698630984719284	0.987338	3.18037	8.64281e-09	2.78981	5.27829e-26	#N/A	#N/A	#N/A	#N/A
AT1G14060	-1.43358	0.127731	1.02094	0.462129	-1.16567	0.3138	-1.01966	0.421936	-1.03722	0.428675	-0,143345539704397	0.732684	2.62662	1.23074e-11	2.67979	7.33762e-24	#N/A	#N/A	#N/A	#N/A
AT1G14070	-1.6773	0.0227961	-1.28729	0.0759715	-1.3265	0.0734557	-1.39368	0.0487232	-1.46881	0.0638228	-0,310735347338222	0.599092	2.77256	8.18913e-12	2.95564	3.54493e-22	#N/A	#N/A	#N/A	#N/A
AT1G14080	1.14745	0.141546	-1.04873	0.000408002	1.02862	0.2456	1.01717	0.282082	1.20512	0.251951	0,692696866554432	filtre	2.22106	filtre	1.91256	filtre	#N/A	#N/A	#N/A	#N/A
AT1G14090	-1.19258	0.0326186	-1.00851	0.464849	-1.1326	0.0421709	1.00055	0.498752	-1.29389	0.0239662	-0,115308072709614	0.949443	-0.0674416	0.902247	0.00184797	0.996443	#N/A	#N/A	#N/A	#N/A
AT1G14110	1.05619	0.172778	1.06511	0.05803	1.02333	0.373422	1.02028	0.325986	1.03058	0.26905	#DIV/0!	filtre	Inf	filtre	0.0183465	filtre	#N/A	#N/A	#N/A	#N/A
AT1G14120	-1.0211	0.362792	1.12676	0.0461021	-1.08157	0.355	-1.15514	0.053098	-1.06337	0.294352	#VALUE!	NoExp	Inf	filtre	Inf	filtre	#N/A	#N/A	#N/A	#N/A
AT1G14130	-1.23906	0.185798	1.0648	0.162348	-1.25489	0.307755	1.06211	0.335049	1.08039	0.11262	0,114093344043117	0.971896	0.275085	0.61976	0.175841	0.581227	#N/A	#N/A	#N/A	#N/A
AT1G14140	-1.29265	0.136876	-1.06255	0.314189	-1.30667	0.419054	-1.21922	0.137416	-1.07585	0.332935	0,204745874286313	0.478155	-0.227484	0.598551	-0.278607	0.286457	-0.511699	1	-0.695048	1
AT1G14150	1.23085	0.18639	-1.08493	0.134869	-1.30505	0.0262861	-1.60365	0.0774952	-1.18167	0.0518272	-0,162957366390231	0.806447	-1.27774	0.0477863	-1.52499	2.64497e-09	#N/A	#N/A	#N/A	#N/A
AT1G14160	3.4419	0.11688	-1.12842	0.384818	1.61547	0.231398	1.64548	0.137478	1.96225	0.198272	#VALUE!	NoExp	NoExp	NoExp	NoExp	NoExp	#N/A	#N/A	#N/A	#N/A
AT1G14170	-1.65037	0.0196776	-1.36761	0.00186517	1.03299	0.0295688	-1.28607	0.0298213	-1.01566	0.47846	0,0291593695322169	0.987338	1.97491	3.51677e-05	1.82394	3.08497e-11	#N/A	#N/A	#N/A	#N/A
AT1G14180	-1.23429	0.202923	1.14892	0.105884	-1.0609	0.285888	-1.125	0.150124	-1.16929	0.158642	-0,0337864954982641	0.994423	0.0580759	0.918206	0.0502035	0.901163	#N/A	#N/A	#N/A	#N/A
AT1G14182	1.29178	0.0576587	1.05487	0.173222	1.07365	0.122612	1.08384	0.231844	1.4638	0.210726	-0,0360360321711424	filtre	-0.245546	filtre	-1.13123	filtre	#N/A	#N/A	#N/A	#N/A
AT1G14185	1.0001	0.498938	1.06931	0.156957	1.04347	0.00859496	1.00972	0.446211	-1.02297	0.301952	0,237860648716664	filtre	-0.874464	filtre	-0.184251	filtre	#N/A	#N/A	#N/A	#N/A
AT1G14190	-1.01433	0.46804	1.0289	0.391112	-1.0578	0.084976	-1.20469	0.0429349	1.23026	0.363889	0,0906390761001028	0.994423	-1.32899	filtre	-1.37936	filtre	#N/A	#N/A	#N/A	#N/A
AT1G14200	-1.08952	0.355498	-3.43348	0.017058	1.89554	0.0348269	-2.15783	0.0135385	1.83629	0.0180801	-0,131734258341041	0.986352	1.22227	0.00120949	1.31903	1.77807e-07	#N/A	#N/A	#N/A	#N/A
AT1G14205	1.2313	0.100503	1.15709	0.135753	-1.10799	0.0801467	-1.08125	0.0930139	-1.04257	0.320663	-0,123452483527976	0.956623	-0.543896	0.309072	-0.653894	0.06955	#N/A	#N/A	#N/A	#N/A
AT1G14210	-1.56587	0.151059	-1.03545	0.433502	-1.36818	0.327523	-1.23457	0.171314	-1.17129	0.294878	0,0611761383307443	0.965255	-0.607357	0.164354	-0.827919	0.00419041	#N/A	#N/A	#N/A	#N/A
AT1G14220	1.03807	0.29307	-1.05984	0.133341	-1.02753	0.368983	1.01097	0.360217	1.0284	0.375906	-0,442273474645387	filtre	#NAME?	filtre	-0.153634	filtre	#N/A	#N/A	#N/A	#N/A
AT1G14230	-1.29897	0.16155	-1.08619	0.275629	-1.28713	0.482032	1.05073	0.298166	1.00986	0.462527	0,194628118038742	0.431635	-0.0112776	0.986987	0.0200984	0.88878	#N/A	#N/A	#N/A	#N/A
AT1G14240	1.07392	0.270557	1.06945	0.0674115	-1.0085	0.450427	-1.01376	0.299184	1.02115	0.370123	-0,613819384398726	filtre	-0.232755	filtre	1.33708	filtre	#N/A	#N/A	#N/A	#N/A
AT1G14250	-1.1161	0.30513	2.38205	0.0111429	-1.43212	0.274044	-1.46127	0.0511813	-1.93199	0.000141101	0,80003590984419	0.0155527	-0.521265	0.25511	-0.89918	0.0110778	#N/A	#N/A	#N/A	#N/A
AT1G14260	1.12348	0.17503	-1.17968	0.0635729	1.42307	0.116763	-1.00383	0.481157	1.37447	0.177971	0,272967327985906	filtre	4.38051	2.61526e-14	3.92137	1.30591e-24	#N/A	#N/A	#N/A	#N/A
AT1G14270	-1.19239	0.234363	1.01239	0.395449	-1.04728	0.413508	-1.46504	0.00307712	-1.1658	0.0220758	-0,167645533954068	0.651807	-0.675214	0.158701	-0.748076	0.00187183	#N/A	#N/A	#N/A	#N/A
AT1G14280	-1.24613	0.0666157	2.02861	0.0438684	1.10334	0.0466713	1.17256	0.0859871	-1.09521	0.188871	-0,279111866118898	0.19168	-0.92648	0.0999249	-1.40026	6.90368e-07	#N/A	#N/A	#N/A	#N/A
AT1G14290	-1.25676	0.277155	1.1593	0.113171	-1.18681	0.463709	-1.14078	0.193966	1.08746	0.399236	-0,381017868374637	0.00578869	-0.945891	0.244555	-1.39291	0.000959107	#N/A	#N/A	#N/A	#N/A
AT1G14300	-1.69645	0.0572457	1.23387	0.105388	-1.36841	0.278366	1.10509	0.213824	-1.10854	0.333166	-0,223212106022042	0.603789	1.36614	0.000431936	1.49699	7.33536e-11	#N/A	#N/A	#N/A	#N/A
AT1G14310	-1.07733	0.341778	1.25317	0.0372212	-1.07626	0.499052	1.11524	0.072654	-1.00889	0.480973	-0,0841945980600957	0.970752	-0.286321	0.529307	-0.299214	0.247302	1.34706	0.0391022	1.47205	0.000309888
AT1G14320	1.06369	0.308618	-1.21513	0.147065	1.12578	0.304829	1.1543	0.0676929	1.12999	0.376866	-0,084732650067871	0.93295	1.0433	0.049043	1.1511	0.000708612	#N/A	#N/A	#N/A	#N/A
AT1G14330	-1.70374	0.0935511	1.23694	0.152898	1.12355	0.105979	-1.15114	0.225145	-1.10472	0.338857	-0,326250052640527	0.0551702	2.52876	1.06246e-09	2.54428	4.01873e-19	#N/A	#N/A	#N/A	#N/A
AT1G14340	1.25108	0.0229312	1.11931	0.0128972	-1.07859	0.0067397	1.20599	0.0790683	1.14256	0.0502368	-0,0161668762304741	0.995171	-0.852065	0.0319558	-0.796154	0.00183885	#N/A	#N/A	#N/A	#N/A
AT1G14345	-1.00686	0.490989	1.14	0.0655164	-1.72821	0.144311	-1.2675	0.0142168	-1.936	0.0339741	0,0218027850060227	0.971896	-1.3451	0.00329279	-1.15846	5.59336e-06	#N/A	#N/A	#N/A	#N/A
AT1G14350	-1.21718	0.0563992	-1.08615	0.266897	-1.06582	0.0224474	-1.23986	0.0513459	-1.61549	0.00230962	0,339375814027187	0.23217	-1.05203	0.0123079	-1.11995	4.76166e-05	#N/A	#N/A	#N/A	#N/A
AT1G14360	-1.72355	0.153856	1.02055	0.453352	1.32156	0.197858	-1.19895	0.194741	2.7485	0.00300041	0,294920366751245	0.15005	0.941231	0.0317975	0.888611	0.00346271	#N/A	#N/A	#N/A	#N/A
AT1G14370	-2.05469	0.044881	-1.48022	0.0620297	1.76071	0.0324916	-1.07657	0.373355	1.14547	0.350369	-0,0218892932457968	0.987338	2.09102	1.03347e-06	1.832	2.08595e-11	#N/A	#N/A	#N/A	#N/A
AT1G14380	-1.1311	0.298923	-1.0516	0.430414	-1.27978	0.363712	-1.23057	0.095921	-1.98926	0.0162241	-0,133241958854458	0.728764	-0.653089	0.0928261	-0.868502	7.83721e-05	#N/A	#N/A	#N/A	#N/A
AT1G14390	1.0118	0.394239	-1.04129	0.160059	-1.09849	0.0409172	-1.14179	0.00643338	-1.10519	0.181824	-0,0883260583084464	filtre	-2.04923	filtre	-2.46612	filtre	#N/A	#N/A	#N/A	#N/A
AT1G14400	-1.08286	0.306958	-1.17158	0.0461814	-1.13455	0.433319	-1.05968	0.368994	1.25499	0.320206	-0,0222654653732844	0.992387	0.135723	0.814347	0.140749	0.682186	-0.776873	1	-1.22728	0.070903
AT1G14410	-1.20999	0.25391	1.03238	0.352736	-1.20871	0.453006	-1.13827	0.156412	-1.1246	0.285957	0,0813641653003226	0.986543	-0.615272	0.133223	-0.430349	0.164612	#N/A	#N/A	#N/A	#N/A
AT1G14420	-1.08799	0.241395	-1.21539	0.0538505	-1.13404	0.3128	-1.14853	0.0249036	-1.13131	0.0650835	-0,457676020233805	filtre	4.29141	filtre	4.08595	filtre	#N/A	#N/A	#N/A	#N/A
AT1G14430	2.14659	0.116248	-1.10814	0.278579	1.30271	0.2538	1.25209	0.198951	1.19977	0.109698	0,20665780711021	filtre	1.98051	0.000323751	1.50588	3.27448e-06	#N/A	#N/A	#N/A	#N/A
AT1G14440	-1.40945	0.262932	1.29454	0.0781613	-2.06539	0.244131	-1.8452	0.0819017	-3.18547	0.00961068	0,382486838060493	0.645824	-1.04541	0.0547411	-1.19645	0.000717339	#N/A	#N/A	#N/A	#N/A
AT1G14450	-1.20609	0.0217287	-1.08334	0.33081	1.09003	0.0929027	-1.00262	0.495348	1.48033	0.203016	-0,103396578817911	0.882656	0.354618	0.413918	0.610991	0.0106097	#N/A	#N/A	#N/A	#N/A
AT1G14460	-1.3912	0.0399269	-1.03297	0.35647	-1.40445	0.47548	-1.29612	0.0466606	-1.44176	0.0154503	-0,0739722938047196	0.936585	-0.810676	0.0264277	-0.946595	3.54129e-05	#N/A	#N/A	#N/A	#N/A
AT1G14470	1.41322	0.0982324	-1.02739	0.228595	1.07306	0.242665	1.07452	0.132821	1.13334	0.311267	-0,14676063086545	0.982074	-0.598535	filtre	-0.487191	filtre	#N/A	#N/A	#N/A	#N/A
AT1G14480	1.07963	0.243478	1.03392	0.415543	1.00296	0.239952	1.02648	0.41153	1.03977	0.415987	-0,374627150319492	0.472298	0.355929	0.429787	0.5864	0.0706796	#N/A	#N/A	#N/A	#N/A
AT1G14490	1.15829	0.0117913	1.00312	0.259635	1.04391	0.12941	1.10442	0.151604	1.16217	0.211597	1,33655067607962	filtre	0.645932	filtre	-0.362042	filtre	#N/A	#N/A	#N/A	#N/A
AT1G14500	1.05741	0.0628915	1.11005	0.0680247	1.05464	0.411257	1.07839	0.0313855	1.04805	0.0561761	-0,335113136531433	filtre	2.08334	filtre	2.15418	filtre	0.729951	1	0.133805	1
AT1G14510	-1.54227	0.186651	-1.01324	0.460952	1.06792	0.270651	1.33702	0.0401657	1.73278	0.0130712	-0,0243428318347605	0.994423	0.780301	0.0533994	0.698306	0.00734169	#N/A	#N/A	#N/A	#N/A
AT1G14520	-1.20665	0.0461106	1.39324	0.0478242	-1.04588	0.00937275	-1.12919	0.134115	1.04654	0.460394	-0,0283992624569631	0.997549	-0.835379	0.0497899	-0.744239	0.00126576	#N/A	#N/A	#N/A	#N/A
AT1G14530	-1.22402	0.259335	1.17577	0.0617019	1.18173	0.151176	-1.08364	0.244477	-1.06214	0.275375	0,0593784086985079	0.987338	1.10567	0.0179035	0.879829	0.0027011	#N/A	#N/A	#N/A	#N/A
AT1G14540	-1.04159	0.381072	1.09722	0.26481	2.58633	0.00799817	1.09667	0.283134	1.70895	0.169702	1,81381543858	filtre	11.0807	9.17735e-32	8.76856	5.34553e-45	#N/A	#N/A	#N/A	#N/A
AT1G14550	1.54091	0.0879622	1.04547	0.248523	1.14628	0.236849	1.087	0.111731	1.15743	0.0312399	#DIV/0!	filtre	Inf	6.94869e-34	9.42259	2.60473e-50	#N/A	#N/A	#N/A	#N/A
AT1G14560	1.09088	0.177327	1.05872	0.252052	1.25276	0.0544289	1.2107	0.0416737	1.01796	0.463506	0,0307064714306018	0.987856	0.374208	0.374112	0.312295	0.199942	#N/A	#N/A	#N/A	#N/A
AT1G14570	-1.30909	0.224654	1.08973	0.225354	1.08433	0.284344	1.04644	0.388601	1.05344	0.400394	-0,0417174962106431	0.986352	-0.23278	0.598173	-0.268768	0.288166	#N/A	#N/A	#N/A	#N/A
AT1G14580	-1.26477	0.253504	-1.77043	0.0207734	-1.07935	0.367056	-1.61207	0.0385641	-2.31157	0.00879963	0,0206931024351891	0.972259	-1.15269	0.00648928	-0.990222	5.65354e-05	#N/A	#N/A	#N/A	#N/A
AT1G14590	-1.1829	0.197552	1.12378	0.278996	-1.07548	0.288259	-1.05769	0.192912	-1.10859	0.160597	0,0956889983032614	0.942689	-0.120626	0.813028	-0.163896	0.525978	#N/A	#N/A	#N/A	#N/A
AT1G14600	1.07739	0.186837	1.03649	0.27543	-1.13243	0.06233	1.06519	0.415138	1.10523	0.336766	0,303726723413139	0.48533	0.722467	0.204079	0.413884	0.268029	#N/A	#N/A	#N/A	#N/A
AT1G14610	-1.99079	0.0784362	-1.07114	0.34773	-1.342	0.168812	-1.37524	0.107273	-3.01289	0.0380657	-0,141350217052567	0.686248	-0.213509	0.644889	-0.104363	0.719542	#N/A	#N/A	#N/A	#N/A
AT1G14620	-1.36974	0.198237	1.38482	0.106041	-1.41034	0.400943	1.14231	0.115224	1.01036	0.463305	-0,0780515678347142	0.970898	0.119088	0.833564	0.296071	0.228842	#N/A	#N/A	#N/A	#N/A
AT1G14630	1.38502	0.0746962	1.04843	0.238994	1.01399	0.0947698	1.00773	0.46025	-1.00276	0.478392	0,0698708485015385	0.987338	-0.6453	filtre	-0.986085	0.00662929	#N/A	#N/A	#N/A	#N/A
AT1G14640	-1.47831	0.0324986	-1.19221	0.00321642	1.60916	0.0105523	-1.41587	0.161272	-1.08866	0.393979	0,0412837813452911	0.994243	2.41716	1.85566e-05	1.89248	1.73209e-12	#N/A	#N/A	#N/A	#N/A
AT1G14650	-1.26818	0.324508	1.16969	0.249886	-1.03517	0.309894	-1.04245	0.443584	-1.42282	0.0592826	-0,00962798122305869	0.997425	0.769327	0.107816	0.674615	0.00846147	#N/A	#N/A	#N/A	#N/A
AT1G14660	-1.19956	0.201121	-1.02677	0.407333	-1.03392	0.200911	-1.10465	0.225765	-1.07756	0.130972	0,104209539616023	0.917043	-0.525131	0.210942	-0.405258	0.111808	#N/A	#N/A	#N/A	#N/A
AT1G14670	-1.16831	0.190999	-1.24382	0.0479221	-1.17722	0.28088	-1.24769	0.215975	-2.01568	0.17388	-0,0396898468420587	0.997412	-0.0607822	0.978077	-0.0315883	0.920116	#N/A	#N/A	#N/A	#N/A
AT1G14680	1.17948	0.205792	-1.04121	0.135697	1.0353	0.425748	-1.06174	0.0375802	-1.12387	0.00194744	0,042113947138167	0.994423	0.646493	0.231908	0.517246	0.154085	#N/A	#N/A	#N/A	#N/A
AT1G14685	1.03234	0.461162	-1.03711	0.399525	1.31913	0.168977	1.1818	0.0342438	1.14978	0.0451287	0,0706652650297368	0.976408	-0.288315	0.538682	-0.199815	0.569363	#N/A	#N/A	#N/A	#N/A
AT1G14686	1.37069	0.125446	-1.00246	0.480906	1.13248	0.29086	1.0224	0.368502	1.10285	0.162044	1,31763457589527	filtre	1.52173	filtre	1.48814	filtre	2.74197	0	2.96322	0
AT1G14687	1.12209	0.284614	-1.27456	0.0379401	1.24873	0.0748885	-1.16983	0.0383966	-1.00752	0.470994	-0,387852932981595	filtre	-0.291297	filtre	-0.204794	filtre	#N/A	#N/A	#N/A	#N/A
AT1G14690	-1.69862	0.0704991	1.09392	0.163128	-1.33155	0.147235	-1.1155	0.311111	-1.69679	0.0205904	-0,00105685576427777	0.998623	-0.614735	0.116572	-0.541955	0.0235108	#N/A	#N/A	#N/A	#N/A
AT1G14700	-1.17199	0.302807	2.50585	0.00247717	-1.52813	0.193575	1.05762	0.338502	-1.58121	0.00984412	-0,156142366785051	0.838962	-1.12401	0.074861	-1.20846	1.57788e-05	#N/A	#N/A	#N/A	#N/A
AT1G14710	-1.20292	0.287072	1.0661	0.391832	1.10739	0.330857	-1.13003	0.317327	-1.61792	0.164871	-0,0484573660306988	0.984324	0.0293516	0.952413	0.0736916	0.827493	#N/A	#N/A	#N/A	#N/A
AT1G14720	-1.39546	0.156851	1.06035	0.332284	-1.0944	0.273241	-1.00099	0.496719	1.19051	0.282344	-0,0901999725435285	0.935302	-0.166395	0.738966	-0.546322	0.0263123	#N/A	#N/A	#N/A	#N/A
AT1G14730	2.06201	0.121595	-1.13094	0.0955217	1.24003	0.28868	1.0167	0.404376	1.30409	0.0287661	0,193481575033067	0.922607	0.526837	0.323829	-0.258355	0.490117	#N/A	#N/A	#N/A	#N/A
AT1G14740	-2.01761	0.0859108	1.04361	0.378451	2.0933	0.0538097	1.22399	0.090907	-1.03854	0.411793	-0,0852044650367184	0.970898	0.86047	0.055037	0.568772	0.0530847	#N/A	#N/A	#N/A	#N/A
AT1G14750	-1.07405	0.201837	1.059	0.300967	-1.09821	0.279951	-1.00396	0.478964	-1.13228	0.10668	0,0911226139810666	filtre	-1.3598	filtre	-1.5669	filtre	#N/A	#N/A	#N/A	#N/A
AT1G14755	-1.02685	0.227945	1.0652	0.10921	-1.04688	0.349304	1.01233	0.393649	-1.04151	0.122257	#VALUE!	NoExp	Inf	filtre	NoExp	NoExp	#N/A	#N/A	#N/A	#N/A
AT1G14760	1.04422	0.191051	1.02835	0.362137	1.05209	0.124254	1.02398	0.336348	-1.02525	0.350734	#VALUE!	NoExp	NoExp	NoExp	NoExp	NoExp	#N/A	#N/A	#N/A	#N/A
AT1G14770	1.25758	0.138149	1.08849	0.226243	-1.02697	0.159953	-1.06534	0.300933	1.00706	0.491674	-0,00977090100655405	0.997707	-0.386016	0.454239	-0.36788	0.235921	#N/A	#N/A	#N/A	#N/A
AT1G14780	-1.68601	0.0679373	-1.6276	0.0170168	1.77886	0.023304	-1.73479	0.0835912	1.20712	0.255929	-0,165378278779915	0.854541	0.593601	0.140867	-0.0220153	0.770458	#N/A	#N/A	#N/A	#N/A
AT1G14790	-1.1095	0.259251	-1.11697	0.195547	-1.33457	0.24692	-1.15103	0.221199	-1.80281	0.0437549	0,174351674454897	0.572018	-0.35546	0.467374	-0.479115	0.0553324	#N/A	#N/A	#N/A	#N/A
AT1G14800	2.76157	0.129206	-1.10686	0.320144	1.44524	0.24108	1.27718	0.176931	1.42842	0.253838	#VALUE!	NoExp	NoExp	NoExp	Inf	filtre	#N/A	#N/A	#N/A	#N/A
AT1G14810	-1.84511	0.138102	-1.08715	0.276857	-1.30339	0.388524	-1.08526	0.262822	-1.00073	0.499061	-0,0720931569903377	0.93247	1.09491	0.00716798	1.23203	6.08701e-06	#N/A	#N/A	#N/A	#N/A
AT1G14820	-1.18373	0.246209	-1.03073	0.420804	-1.06366	0.418927	-1.04333	0.319146	1.39376	0.0439774	0,0566462461644904	0.98152	-0.45615	0.277284	-0.545842	0.0230656	#N/A	#N/A	#N/A	#N/A
AT1G14830	-2.02519	0.0475662	-1.15811	0.172675	1.06327	0.0691927	-1.44121	0.0801911	-1.32672	0.18054	-0,0755342607035088	0.974353	0.636917	0.157209	0.603102	0.0201473	#N/A	#N/A	#N/A	#N/A
AT1G14840	-2.00822	0.0620238	-1.08762	0.362987	-2.01282	0.396875	-1.7053	0.0213657	-2.80779	0.0104322	0,0254544717578153	0.987856	-1.34567	0.000263058	-1.22636	8.50746e-08	#N/A	#N/A	#N/A	#N/A
AT1G14850	-1.64433	0.124374	-1.01969	0.27852	-1.38579	0.297553	1.06918	0.361375	-1.49242	0.0284292	-0,0846029574339693	0.971505	-0.102004	0.843628	0.0639331	0.813494	#N/A	#N/A	#N/A	#N/A
AT1G14860	1.12442	0.101235	1.00342	0.456624	1.03467	0.254157	1.10866	0.0668816	1.11636	0.176018	-0,885782941140074	0.0293999	-0.277561	0.651573	0.74208	0.173618	-0.819514	1	-0.906234	1
AT1G14870	-2.0274	0.0128797	-1.29556	0.0654065	1.33306	0.0445963	1.4774	0.0945349	1.14106	0.448416	0,0900158082865972	0.987338	6.7882	8.89074e-28	6.39257	7.21744e-53	#N/A	#N/A	#N/A	#N/A
AT1G14880	1.07842	0.39104	-2.10209	0.00152739	-1.2471	0.357311	1.61262	0.0790896	2.53261	0.000302567	0,234976775428513	0.0017942	-0.384037	0.175144	0.53237	0.00713903	#N/A	#N/A	#N/A	#N/A
AT1G14890	-1.31449	0.10962	-1.18275	0.0634442	1.18773	0.193404	1.22746	0.215105	1.88032	0.0626732	-0,141622948739457	0.847461	0.10775	0.959353	-0.318788	0.289301	#N/A	#N/A	#N/A	#N/A
AT1G14900	-1.06225	0.430453	-1.08416	0.171699	-1.13877	0.487372	-1.12873	0.23927	-1.11765	0.201172	0,0229801363736685	0.994126	-0.634827	0.22983	-0.513608	0.105382	#N/A	#N/A	#N/A	#N/A
AT1G14910	-1.46959	0.0263465	-1.14679	0.230761	-1.78653	0.353847	-1.39099	0.0330821	-1.3791	0.0487566	-0,210874697026059	0.339401	-0.5434	0.185655	-0.421524	0.104904	#N/A	#N/A	#N/A	#N/A
AT1G14920	-1.49389	0.183271	1.29032	0.00921301	-1.60695	0.264438	-1.0839	0.357409	-1.43535	0.0408846	-0,315258232181331	0.562839	-0.970562	0.139042	-1.17596	9.79273e-05	#N/A	#N/A	#N/A	#N/A
AT1G14930	1.00461	0.455623	1.01834	0.384504	1.02357	0.475236	1.05799	0.255223	-1.01845	0.366204	-0,548627900233515	filtre	0.763479	filtre	-0.0823303	filtre	#N/A	#N/A	#N/A	#N/A
AT1G14940	1.17651	0.146447	-1.0032	0.468904	1.06726	0.293155	-1.03534	0.192771	1.02317	0.337158	#NUM!	filtre	0.232306	filtre	NoExp	NoExp	#N/A	#N/A	#N/A	#N/A
AT1G14950	1.06031	0.252466	1.01675	0.292254	-1.00265	0.204457	1.03331	0.260575	1.02626	0.278828	#VALUE!	NoExp	NoExp	NoExp	NoExp	NoExp	#N/A	#N/A	#N/A	#N/A
AT1G14960	-1.02997	0.110861	-1.04597	0.0931206	-1.00782	0.380832	1.00065	0.495901	-1.00875	0.399111	#VALUE!	NoExp	NoExp	NoExp	NoExp	NoExp	#N/A	#N/A	#N/A	#N/A
AT1G14970	1.60057	0.0151134	1.00954	0.415149	-1.13568	0.0414557	-1.19328	0.14399	-1.14154	0.00227821	-0,246852640610551	0.649533	-0.808467	0.1367	-0.869641	0.0055963	#N/A	#N/A	#N/A	#N/A
AT1G14980	-1.12411	0.264745	1.84961	0.00730155	-1.01114	0.482698	1.45108	0.122023	1.57184	0.251191	0,0860708479281762	0.976173	1.29268	0.0013817	1.36256	2.27061e-06	#N/A	#N/A	#N/A	#N/A
AT1G14990	-1.02762	0.439	1.15342	0.142963	-1.22711	0.292827	-1.11201	0.155604	1.02492	0.444856	-0,100076903689748	0.915556	0.0619341	0.911418	0.204442	0.452713	#N/A	#N/A	#N/A	#N/A
AT1G15000	-1.08307	0.33546	-1.30135	0.207648	-1.8631	0.0461875	-1.51649	0.0596331	-1.6116	0.0859848	-0,0913584552758782	0.903697	-0.43798	0.36317	-0.802628	0.00319608	#N/A	#N/A	#N/A	#N/A
AT1G15010	1.06101	0.230457	1.01545	0.404011	1.12766	0.253395	1.04692	0.243123	1.20692	0.117895	-0,86583489680451	6.92346e-05	1.13867	0.00393353	1.97673	4.92808e-12	#N/A	#N/A	#N/A	#N/A
AT1G15020	-1.25504	0.112029	-1.11997	0.0917857	-1.21072	0.424288	-1.23345	0.0962948	1.03632	0.373262	0,178195623871025	0.556764	-0.0134056	0.958465	-0.168581	0.495037	#N/A	#N/A	#N/A	#N/A
AT1G15030	-1.73361	0.177101	-1.21854	0.116127	1.26448	0.169357	-1.11472	0.367574	1.25122	0.307446	-0,158458555588428	0.602397	0.597444	0.143493	0.555028	0.0244543	#N/A	#N/A	#N/A	#N/A
AT1G15040	-1.14432	0.233743	-1.54413	0.0191585	-1.20026	0.337577	-1.04906	0.43028	1.90326	0.0394465	-2,95627047973222	filtre	4.42297	4.00429e-11	6.41963	2.06542e-30	#N/A	#N/A	#N/A	#N/A
AT1G15050	2.02914	0.116956	1.06797	0.259546	1.18437	0.22334	1.13088	0.128026	1.41781	0.222841	-0,272208998691901	filtre	0.91871	filtre	0.768258	filtre	#N/A	#N/A	#N/A	#N/A
AT1G15060	-1.35975	0.145374	-1.02891	0.406757	-1.1478	0.315082	-1.14583	0.279814	-1.20328	0.280992	0,0639074157417482	0.970898	0.00352215	0.99674	-0.0680587	0.79319	-0.636884	1	-0.438967	1
AT1G15080	1.51969	0.0849036	-1.0792	0.114469	1.01062	0.133269	-1.00048	0.496661	1.01599	0.420437	0,0891298353121751	0.98913	-0.649144	0.304541	-0.710262	0.0751642	#N/A	#N/A	#N/A	#N/A
AT1G15100	-1.13549	0.137695	-1.54478	0.0952178	-1.74475	0.0525076	-1.15617	0.0664576	-1.96551	0.136005	0,283803885878854	0.56236	0.917619	0.0316056	0.563409	0.104895	#N/A	#N/A	#N/A	#N/A
AT1G15110	-2.3065	0.0441452	-1.25963	0.0543476	-2.29483	0.487124	-1.24901	0.146785	-1.33031	0.189948	-0,261786246375757	0.653121	1.13741	0.00144315	1.45547	2.09187e-09	#N/A	#N/A	#N/A	#N/A
AT1G15120	-1.38728	0.127946	-1.17944	0.15405	-1.10795	0.353922	1.01788	0.478192	1.40899	0.0898076	0,149024810030314	0.862976	0.824988	0.0883835	0.792436	0.00907663	#N/A	#N/A	#N/A	#N/A
AT1G15125	-1.76783	0.0648115	-3.34338	0.0157956	-6.06624	0.0173331	-1.06557	0.423243	-1.12186	0.400487	0,0927038809970886	0.710658	1.827	6.36081e-05	1.87787	1.45695e-07	#N/A	#N/A	#N/A	#N/A
AT1G15130	-1.66414	0.0790817	-1.09876	0.374879	-1.05008	0.109741	-1.23327	0.204068	-1.31823	0.296819	-0,0100116413318438	0.994423	0.329886	0.445048	0.373578	0.164185	#N/A	#N/A	#N/A	#N/A
AT1G15140	-1.05986	0.392448	-1.01926	0.467416	1.10999	0.414185	-1.1606	0.165295	-1.26369	0.251564	-0,0333045040840534	0.987338	0.719185	0.0944749	0.693738	0.011301	#N/A	#N/A	#N/A	#N/A
AT1G15150	1.52357	0.055033	1.0355	0.347307	1.23923	0.218845	1.01248	0.450979	1.12567	0.33465	0,833053256791296	filtre	0.0305982	filtre	-0.711142	filtre	#N/A	#N/A	#N/A	#N/A
AT1G15160	1.21756	0.0979525	-1.01262	0.450516	1.06279	0.202043	1.00574	0.479108	1.01953	0.408138	-0,694993632323871	filtre	-1.32533	filtre	-0.155841	filtre	#N/A	#N/A	#N/A	#N/A
AT1G15165	-1.24169	0.0889273	-1.02508	0.387484	-1.26569	0.444152	-1.19914	0.0659862	-1.27784	0.0309697	0,180373489579792	0.940678	-0.983195	0.0412859	-1.22244	0.000133735	-0.356008	1	-0.730939	1
AT1G15170	-1.54105	0.0523628	-1.3223	0.00039852	-1.04681	0.0790872	-1.59808	0.0424791	-1.17184	0.279317	-0,0499664881137341	0.987338	1.13652	0.00660248	1.02932	0.00145256	#N/A	#N/A	#N/A	#N/A
AT1G15180	-1.68613	0.135616	1.31268	0.0855583	-1.24024	0.312026	-1.18803	0.210682	-1.12475	0.372369	-0,223577156806861	0.356065	-1.13073	0.055987	-1.22759	0.000382774	#N/A	#N/A	#N/A	#N/A
AT1G15190	-1.60292	0.0530238	-1.13024	0.0990123	1.46419	0.0411383	-1.35144	0.134509	1.09951	0.412126	1,81032501968666	filtre	4.13357	filtre	1.75683	filtre	#N/A	#N/A	#N/A	#N/A
AT1G15200	-1.43525	0.0171419	1.07656	0.191612	-1.17388	0.0641224	-1.22793	0.136682	-1.55783	0.00300702	-0,0231543168006163	0.994423	0.299088	0.522101	0.398291	0.146294	#N/A	#N/A	#N/A	#N/A
AT1G15210	1.07552	0.22674	-1.10282	0.153909	-1.06502	0.206689	-1.10892	0.00490124	-1.05549	0.300131	0,0916491102487481	filtre	2.11505	filtre	1.91911	4.7436e-07	#N/A	#N/A	#N/A	#N/A
AT1G15215	1.21604	0.0966793	1.03615	0.257424	-1.14199	0.0623816	-1.05866	0.0597165	-1.14253	0.0140764	-0,0448821864645227	0.994423	-0.855767	0.0611223	-0.517447	0.0493731	#N/A	#N/A	#N/A	#N/A
AT1G15220	1.21392	0.203426	-1.0559	0.0505069	1.03747	0.287039	-1.04105	0.00598314	1.01812	0.434726	-0,0502396221537973	0.987338	-0.0348113	0.957033	-0.112441	0.729938	#N/A	#N/A	#N/A	#N/A
AT1G15230	1.10891	0.304224	1.10709	0.177797	-1.05153	0.282538	1.12552	0.151511	1.06717	0.382807	-0,116041968138895	0.827998	-0.0190673	0.994697	-0.140244	0.856383	#N/A	#N/A	#N/A	#N/A
AT1G15240	-1.92763	0.105088	-1.02584	0.413416	-1.61413	0.278613	-1.43439	0.177381	-1.6696	0.119415	0,0783276059175486	0.943073	-0.202435	0.666599	-0.147827	0.61184	#N/A	#N/A	#N/A	#N/A
AT1G15250	-1.16253	0.210223	1.16201	0.13151	-1.21057	0.431767	1.03421	0.372153	1.06137	0.408664	-0,0728869023235051	0.974353	0.555673	0.197523	0.762466	0.001944	3.58252	0	3.36565	0
AT1G15260	-1.41225	0.124202	-1.01345	0.448427	-1.7429	0.313329	-1.52273	0.00250751	-1.48212	0.0312576	0,167194407334403	0.618959	-1.44152	0.00017192	-1.88631	8.71551e-16	#N/A	#N/A	#N/A	#N/A
AT1G15270	-1.27836	0.196629	1.21164	0.0681827	1.05234	0.31088	1.14069	0.335256	1.36057	0.0867926	-0,0780658314893778	0.978948	0.364889	0.475252	0.335069	0.303452	#N/A	#N/A	#N/A	#N/A
AT1G15280	-1.56884	0.133643	-1.18315	0.0914543	-1.64218	0.466463	-1.3172	0.214648	-1.73315	0.0435469	-0,0381503512152823	0.987338	-0.289252	0.51794	-0.164641	0.551003	#N/A	#N/A	#N/A	#N/A
AT1G15290	-1.28167	0.276398	1.95834	0.0260988	-1.26898	0.434735	1.16301	0.358466	-2.06765	0.0292559	-0,134903559285519	0.847649	-1.20936	0.00601162	-1.15932	1.53396e-05	#N/A	#N/A	#N/A	#N/A
AT1G15300	1.46477	0.100214	1.21152	0.00486405	1.21032	0.282793	1.08045	0.138928	-1.00087	0.491012	0,140904332149158	0.971505	0.033686	0.94644	-0.0920341	0.82159	#N/A	#N/A	#N/A	#N/A
AT1G15310	1.00219	0.483081	-1.03879	0.0612443	-1.00788	0.302717	-1.07404	0.237717	-1.14094	0.102118	0,370527276594502	0.64085	0.674596	0.180592	0.451163	0.218171	#N/A	#N/A	#N/A	#N/A
AT1G15320	1.10542	0.153704	-1.01081	0.457497	1.05672	0.29699	1.02075	0.33372	1.0362	0.369043	-1,05110982525347	filtre	-0.792596	filtre	-0.698403	filtre	#N/A	#N/A	#N/A	#N/A
AT1G15330	-1.04472	0.339814	-1.10423	0.209445	-1.08351	0.40782	1.07913	0.352609	1.11693	0.17233	-1,09427103721508	filtre	-0.468475	filtre	-1.83523	filtre	#N/A	#N/A	#N/A	#N/A
AT1G15340	-1.87197	0.0646174	-1.0338	0.368949	-1.23524	0.0903211	-1.34314	0.021189	-3.69596	0.08226	-0,0812294381982918	0.921952	-0.626491	0.167223	-0.973715	0.00098644	#N/A	#N/A	#N/A	#N/A
AT1G15350	-1.06883	0.325858	-1.20665	0.142021	1.3339	0.136452	1.19335	0.14055	2.51908	1.40422e-05	-0,0633372108887042	0.976408	0.57525	0.18565	0.527732	0.048109	-0.369671	1	-0.472148	1
AT1G15360	2.18307	0.0920692	-1.02695	0.356956	1.2714	0.236076	1.15303	0.00537365	1.3209	0.0908606	#VALUE!	NoExp	NoExp	NoExp	NoExp	NoExp	#N/A	#N/A	#N/A	#N/A
AT1G15370	-1.28526	0.24488	1.2606	0.0963227	1.16592	0.246861	1.28162	0.094642	1.57973	0.0542896	-0,160690108036622	0.635141	0.257159	0.568606	0.346761	0.165958	#N/A	#N/A	#N/A	#N/A
AT1G15380	1.07254	0.313317	-1.01634	0.4361	-1.20601	0.139665	1.55237	0.0978424	1.25674	0.120059	-0,676702711283054	filtre	0.687292	0.189548	0.996228	0.0890458	#N/A	#N/A	#N/A	#N/A
AT1G15385	1.08019	0.0142363	1.04826	0.0490977	1.09363	0.471791	1.10211	0.159234	1.39799	0.117651	#VALUE!	NoExp	Inf	1.0747e-31	Inf	1.11397e-46	#N/A	#N/A	#N/A	#N/A
AT1G15390	-1.12697	0.351395	1.33517	0.121148	-1.19864	0.497939	1.02442	0.410234	-1.08523	0.26775	0,140932919184009	0.849854	0.0869678	0.88971	0.0674666	0.805032	#N/A	#N/A	#N/A	#N/A
AT1G15400	-1.23202	0.15009	1.11625	0.242043	-1.06606	0.32693	1.03674	0.411256	1.37705	0.193964	0,0495870016030754	0.978785	1.00803	0.0171727	0.720336	0.00782846	#N/A	#N/A	#N/A	#N/A
AT1G15410	-1.12912	0.258767	-1.16353	0.093381	-1.21224	0.414789	-1.07929	0.336037	1.08112	0.324873	-0,0757194338118186	0.969875	-0.666928	0.0863915	-0.524341	0.0329249	#N/A	#N/A	#N/A	#N/A
AT1G15415	3.30207	0.102314	-1.00594	0.479849	1.62446	0.240373	1.49998	0.081926	1.76609	0.170401	0,407136912721337	filtre	8.13086	4.09809e-51	8.07147	1.0867e-121	#N/A	#N/A	#N/A	#N/A
AT1G15420	-2.23572	0.0931908	-1.22947	0.0857923	-1.25816	0.224007	-1.21337	0.220262	-1.14825	0.269802	-0,0410139607026422	0.986657	0.938493	0.00978287	1.05794	1.90061e-05	#N/A	#N/A	#N/A	#N/A
AT1G15430	-1.68904	0.0201566	-1.40541	0.0314702	2.11644	0.0211214	-1.13529	0.280629	1.42635	0.293512	-0,106091168417422	0.956623	3.37669	5.80733e-15	3.32868	3.7259e-38	1.48498	0.00238522	0.991445	1
AT1G15440	-1.42092	0.110754	1.00131	0.495195	-1.42304	0.495413	1.01811	0.477937	-1.33635	0.198715	-0,0511670613592859	0.987338	0.338844	0.359677	0.458742	0.0543879	#N/A	#N/A	#N/A	#N/A
AT1G15460	1.09054	0.153056	-1.00969	0.442881	1.00633	0.185927	1.03977	0.268269	1.12166	0.315753	-1,0818025910911	filtre	#NAME?	filtre	#NAME?	filtre	#N/A	#N/A	#N/A	#N/A
AT1G15470	1.76073	0.0794771	-1.04891	0.244994	1.12902	0.166814	1.14241	0.169411	1.43777	0.183411	0,00941098316503607	0.994639	0.0387035	0.919427	0.0540812	0.835887	#N/A	#N/A	#N/A	#N/A
AT1G15480	-1.65745	0.0336969	-1.02931	0.121397	-1.56464	0.22164	-1.38424	0.159181	-1.92878	0.0281819	-0,0821584081941809	0.971165	-0.0650357	0.877897	0.0436699	0.847912	#N/A	#N/A	#N/A	#N/A
AT1G15490	-1.20856	0.316065	-1.34717	0.0557814	-1.23456	0.379786	-1.35463	0.13004	-1.21092	0.284181	0,0610556297319418	0.984324	-1.04011	0.00772275	-0.904196	0.000787766	#N/A	#N/A	#N/A	#N/A
AT1G15500	-1.26771	0.195953	-1.04169	0.43222	-1.22197	0.372353	-1.33565	0.100984	-1.40758	0.106036	-0,0109452524289064	0.994126	-0.673579	0.147758	-0.805065	0.00643612	#N/A	#N/A	#N/A	#N/A
AT1G15510	-1.16489	0.0380851	1.01663	0.460341	-1.64195	0.0350777	-1.1028	0.335485	-2.15398	0.00614924	-0,159939452526223	0.816433	-0.585227	0.167617	-0.66975	0.0236736	#N/A	#N/A	#N/A	#N/A
AT1G15520	-2.65238	0.0897392	-1.15871	0.0717849	-1.54854	0.0570987	-1.3306	0.0957561	-1.22248	0.184049	0,575041740985781	0.325266	12.3148	3.75305e-20	11.5904	7.65181e-58	#N/A	#N/A	#N/A	#N/A
AT1G15530	-2.13964	0.0315663	-1.93503	0.0139904	-1.1229	0.0484786	-1.77199	0.0832564	-1.07471	0.430198	-0,146221946356737	0.848187	1.9446	7.90614e-08	1.7178	1.50658e-12	#N/A	#N/A	#N/A	#N/A
AT1G15540	1.33248	0.145794	1.01317	0.438384	1.09144	0.284925	1.06685	0.186059	1.03677	0.315786	-1,85064740177857	filtre	9.38986	1.32202e-47	11.6954	1.33671e-103	-0.858311	1	-1.25858	0.0372653
AT1G15550	1.5631	0.0441287	1.0958	0.271541	-1.24696	0.0339724	-1.23323	0.0118417	-1.35163	0.00976334	-0,803556833994593	0.0105968	-3.36902	1.45849e-09	-1.89883	3.24141e-05	#N/A	#N/A	#N/A	#N/A
AT1G15560	1.01925	0.357683	1.04645	0.261129	-1.00797	0.316355	1.02628	0.349616	1.0747	0.344397	#VALUE!	NoExp	NoExp	NoExp	NoExp	NoExp	#N/A	#N/A	#N/A	#N/A
AT1G15570	-1.23123	0.245636	-1.02006	0.434075	-1.41028	0.366568	-1.57075	0.0314765	-1.68318	0.00762267	0,0972134695411992	0.975941	-0.759354	0.151291	-0.884102	0.00757783	#N/A	#N/A	#N/A	#N/A
AT1G15580	-1.10563	0.184749	1.05967	0.210855	1.09515	0.140664	-1.13627	0.0180422	1.01391	0.433233	-0,0518158031958821	0.996829	1.7421	0.000167732	0.395866	0.254781	#N/A	#N/A	#N/A	#N/A
AT1G15590	-1.00016	0.498786	1.01989	0.418487	1.00201	0.37316	1.05021	0.242447	1.09141	0.262323	#VALUE!	NoExp	NoExp	NoExp	Inf	filtre	#N/A	#N/A	#N/A	#N/A
AT1G15600	1.14183	0.108813	1.01919	0.0106062	1.07589	0.210076	1.03481	0.28665	1.06144	0.135051	#DIV/0!	filtre	NoExp	NoExp	#NAME?	filtre	#N/A	#N/A	#N/A	#N/A
AT1G15610	1.12968	0.194498	-1.0182	0.396951	1.03352	0.306576	1.08694	0.0578954	1.02134	0.221301	#VALUE!	NoExp	NoExp	NoExp	NoExp	NoExp	#N/A	#N/A	#N/A	#N/A
AT1G15620	1.05723	0.158567	1.00846	0.463861	1.32822	0.13857	1.05529	0.196111	1.29155	0.0412137	#DIV/0!	filtre	Inf	filtre	0.214411	filtre	#N/A	#N/A	#N/A	#N/A
AT1G15630	1.01069	0.464474	1.02162	0.389517	-1.03308	0.320725	1.01256	0.440478	1.01984	0.39814	#VALUE!	NoExp	Inf	filtre	Inf	filtre	#N/A	#N/A	#N/A	#N/A
AT1G15640	-1.05409	0.269067	-1.08573	0.20773	-1.0022	0.295852	1.00953	0.449944	-1.03486	0.329949	#VALUE!	NoExp	Inf	filtre	NoExp	NoExp	0.848033	1	0.615075	1
AT1G15660	-1.43892	0.130412	-1.19882	0.0949922	-1.07609	0.111256	-1.53749	0.0656047	-1.43126	0.142427	0,238325488444796	0.698794	-0.162417	0.764985	-0.110574	0.734023	#N/A	#N/A	#N/A	#N/A
AT1G15670	-1.60124	0.0531376	-1.824	0.042955	2.41009	0.0121353	1.50701	0.0490861	2.29476	0.0453121	-0,61473222655028	0.00846061	1.64397	3.33659e-06	1.94672	3.21761e-12	#N/A	#N/A	#N/A	#N/A
AT1G15680	1.16694	0.131612	-1.06811	0.220677	1.01874	0.222537	1.03563	0.232453	1.0887	0.348637	#VALUE!	NoExp	NoExp	NoExp	NoExp	NoExp	#N/A	#N/A	#N/A	#N/A
AT1G15690	1.1277	0.25166	1.08388	0.362545	1.1276	0.215817	1.11522	0.269796	1.11545	0.268496	-0,254079988262318	0.469592	-0.81344	0.145291	-0.789026	0.0332112	#N/A	#N/A	#N/A	#N/A
AT1G15700	1.11049	0.206138	1.06558	0.243864	-1.01635	0.167149	1.04538	0.259762	1.02821	0.325482	0,197789323467568	0.85735	-0.16151	0.762753	-0.486778	0.136364	#N/A	#N/A	#N/A	#N/A
AT1G15710	-1.61222	0.216817	-1.12194	0.0913787	-1.51776	0.423881	-1.57536	0.0335227	-1.25657	0.0538841	0,042392820191147	0.991465	-0.0806987	0.869238	-0.161854	0.633973	#N/A	#N/A	#N/A	#N/A
AT1G15720	1.19421	0.181874	1.03877	0.257415	1.14558	0.429783	1.10797	0.119315	-1.04194	0.177306	-0,131714976076977	0.974412	0.107177	0.892707	0.38426	0.276459	#N/A	#N/A	#N/A	#N/A
AT1G15730	1.96757	0.0929556	1.07895	0.371759	1.17576	0.171429	1.0182	0.469635	-1.1103	0.338685	-0,143954061518194	0.686248	-0.463284	0.258097	-0.64329	0.00863067	#N/A	#N/A	#N/A	#N/A
AT1G15740	-1.56616	0.124707	-1.03376	0.375759	-1.83754	0.31315	-1.00092	0.498544	-1.28014	0.176603	-0,068546145940905	0.919894	-0.587618	0.245839	-0.768171	0.0684997	#N/A	#N/A	#N/A	#N/A
AT1G15750	-1.97219	0.0620733	-1.24257	0.010265	-1.26355	0.22723	-1.04912	0.400803	-1.28943	0.222412	-0,0438741974466378	0.987338	0.283596	0.614102	0.207883	0.525381	0.367999	1	0.292584	1
AT1G15757	-1.01382	0.372938	1.13016	0.132556	-1.03226	0.31843	1.02947	0.299778	1.0342	0.302184	#VALUE!	NoExp	NoExp	NoExp	NoExp	NoExp	#N/A	#N/A	#N/A	#N/A
AT1G15760	1.31262	0.0168622	1.02665	0.26348	1.04007	0.0766403	1.05632	0.172502	1.0879	0.00801864	-0,333666861352046	filtre	0.3253	filtre	0.242959	filtre	#N/A	#N/A	#N/A	#N/A
AT1G15770	1.54169	0.12228	-1.04442	0.257618	1.15499	0.244252	1.0753	0.219192	1.48131	0.233434	#DIV/0!	filtre	Inf	filtre	-0.825322	filtre	#N/A	#N/A	#N/A	#N/A
AT1G15780	-2.02472	0.0507569	-1.03219	0.435854	-1.02012	0.0675051	-1.22572	0.174531	-1.36483	0.200913	-0,00631512943680522	0.999074	0.764121	0.11838	0.636364	0.0110166	#N/A	#N/A	#N/A	#N/A
AT1G15790	1.10617	0.265935	1.09165	0.294814	1.01365	0.235575	1.05777	0.291365	1.13041	0.15383	0,305072959562441	0.098859	0.751615	0.068717	0.616664	0.00438695	#N/A	#N/A	#N/A	#N/A
AT1G15800	-1.11182	0.210895	-1.26305	0.0128437	1.72278	0.0375634	-1.17034	0.0445805	1.57204	0.113532	-0,362121662626087	0.316374	0.869017	0.0306703	1.06908	0.000326075	#N/A	#N/A	#N/A	#N/A
AT1G15810	-2.07164	0.118292	1.07401	0.199573	-1.77763	0.391638	-1.27715	0.190332	-2.24966	0.0263517	0,0425648907914116	0.987338	-0.106566	0.802836	-0.152625	0.577291	#N/A	#N/A	#N/A	#N/A
AT1G15820	-1.01442	0.469596	1.28489	0.212865	-1.03881	0.0973928	-1.24946	0.182903	-1.23226	0.15368	0,0464864794441594	0.98755	-0.709545	0.374434	-0.929617	0.0453199	#N/A	#N/A	#N/A	#N/A
AT1G15825	1.67303	0.14504	1.39354	0.182743	-1.14762	0.17447	-1.01397	0.476887	-1.09444	0.313166	0,229356541180611	filtre	-0.15105	filtre	-1.53525	filtre	#N/A	#N/A	#N/A	#N/A
AT1G15830	1.94312	0.102074	1.18098	0.336345	-1.02201	0.159813	1.18205	0.231487	1.16127	0.329949	0,000546352904600917	0.974353	-0.956592	0.044251	-1.69818	1.2595e-07	#N/A	#N/A	#N/A	#N/A
AT1G15840	1.60664	0.14061	1.0374	0.108609	1.11814	0.210647	1.18522	0.0547338	1.26567	0.183541	#VALUE!	NoExp	NoExp	NoExp	Inf	filtre	#N/A	#N/A	#N/A	#N/A
AT1G15850	1.04641	0.125814	1.22902	0.138798	1.05549	0.487067	1.02367	0.298994	1.03963	0.165177	#VALUE!	NoExp	Inf	filtre	Inf	filtre	#N/A	#N/A	#N/A	#N/A
AT1G15860	-1.41884	0.161206	-1.01936	0.454049	-1.12774	0.351063	1.01427	0.456631	1.10502	0.394754	-0,0188299049490978	0.994423	0.782435	0.0565762	0.916511	6.47857e-05	#N/A	#N/A	#N/A	#N/A
AT1G15870	-1.08643	0.181823	1.18801	0.156949	-1.17508	0.201016	-1.06175	0.303987	-1.13933	0.0366354	0,0703781899878389	filtre	1.26343	0.0420597	1.2538	0.000495341	#N/A	#N/A	#N/A	#N/A
AT1G15880	-1.77636	0.0623548	1.07017	0.317833	1.00876	0.130601	-1.1339	0.0358959	1.0405	0.432402	-0,0011899144517375	0.997072	0.193138	0.641295	0.17113	0.555234	#N/A	#N/A	#N/A	#N/A
AT1G15890	-1.14476	0.0368358	-1.01964	0.413975	1.2867	0.00191197	-1.11568	0.125815	1.00699	0.481612	-0,0687374153896736	0.997568	0.713761	0.0770601	0.7388	0.00868132	#N/A	#N/A	#N/A	#N/A
AT1G15900	1.20734	0.119686	-1.1087	0.152985	1.00804	0.272776	-1.01242	0.436742	1.0233	0.42453	0,248592480180874	filtre	1.96901	filtre	1.24271	filtre	#N/A	#N/A	#N/A	#N/A
AT1G15910	-1.12351	0.120945	1.03462	0.391425	-1.1587	0.378533	-1.12722	0.00530821	-1.43061	0.10966	0,00224998427027545	0.999066	0.0558475	0.812842	-0.114715	0.919744	#N/A	#N/A	#N/A	#N/A
AT1G15920	-1.30445	0.205222	1.18606	0.112399	1.08113	0.184457	1.1206	0.0598143	-1.01739	0.463934	0,043979910406501	0.984324	0.611245	0.108264	0.707276	0.00416106	#N/A	#N/A	#N/A	#N/A
AT1G15930	-1.00565	0.494097	1.23088	0.164011	1.27892	0.30741	1.23989	0.143605	1.55652	0.00806634	-0,137499137294779	0.715192	0.522226	0.24083	0.659329	0.0162982	#N/A	#N/A	#N/A	#N/A
AT1G15940	-1.86582	0.0221921	-1.09637	0.376442	-1.21291	0.0169642	-1.45758	0.0675708	-2.03704	0.00498632	-0,0231675463964388	0.994423	-0.058581	0.93111	0.0237962	0.89869	#N/A	#N/A	#N/A	#N/A
AT1G15950	-1.448	0.0997261	-1.15233	0.219066	1.51268	0.0588659	1.31981	0.0469199	1.46303	0.152944	0,106027559242965	0.644128	0.757349	0.0568285	0.651954	0.0160482	#N/A	#N/A	#N/A	#N/A
AT1G15960	-1.04908	0.265181	1.01905	0.43782	-1.04381	0.468882	-1.00438	0.483809	-1.00149	0.494039	0,0128165305851619	0.995171	-0.0180126	0.90651	0.0299014	0.927672	#N/A	#N/A	#N/A	#N/A
AT1G15970	-1.65221	0.226332	1.06146	0.36665	-1.10087	0.380334	-1.0643	0.391907	-1.14404	0.356768	0,0327654007849695	0.987716	-0.298033	0.475252	-0.408035	0.0979242	#N/A	#N/A	#N/A	#N/A
AT1G15980	-1.72876	0.191445	1.23873	0.0999633	1.09359	0.268027	-1.72018	0.0434981	-1.69697	0.0200981	-0,0423828272242639	0.999066	-1.17341	0.0134285	-1.34484	1.4256e-06	#N/A	#N/A	#N/A	#N/A
AT1G15990	1.02393	0.308224	1.00693	0.384074	1.00957	0.277536	-1.00208	0.483022	1.14025	0.279421	1,31763457589527	filtre	1.23231	filtre	1.37157	filtre	#N/A	#N/A	#N/A	#N/A
AT1G16000	-1.11943	0.337654	1.28618	0.00824085	-1.22539	0.197239	-1.08857	0.351615	1.00571	0.492001	-0,162009107925389	0.71569	0.37116	0.371532	0.654686	0.00492911	#N/A	#N/A	#N/A	#N/A
AT1G16010	-1.57172	0.147511	1.1371	0.187944	1.64028	0.087461	1.13574	0.309105	1.22277	0.279707	0,0210494117003532	0.992387	-0.14178	0.765856	-0.13113	0.615083	#N/A	#N/A	#N/A	#N/A
AT1G16020	-1.14132	0.181672	-1.00755	0.454709	-1.13912	0.360887	-1.36824	0.104133	-1.8714	0.0552338	0,0695201410930916	0.942723	-0.578022	0.178107	-0.581906	0.0121019	#N/A	#N/A	#N/A	#N/A
AT1G16025	1.1302	0.13459	1.01694	0.324874	1.05362	0.0867708	1.11533	0.104861	1.22613	0.20289	#VALUE!	NoExp	NoExp	NoExp	NoExp	NoExp	#N/A	#N/A	#N/A	#N/A
AT1G16030	-1.22519	0.103643	2.76644	0.00901402	-1.19404	0.292841	4.52798	0.0021208	-1.18237	0.0709629	0,212491712902902	0.630724	-0.308477	0.520668	-0.271292	0.331842	#N/A	#N/A	#N/A	#N/A
AT1G16040	-1.41817	0.150624	1.17197	0.161577	-1.30255	0.430352	1.07207	0.316755	1.08085	0.411009	0,029505691345511	0.987856	-0.204063	0.677037	0.0817039	0.81717	#N/A	#N/A	#N/A	#N/A
AT1G16060	1.84946	0.0720148	1.10453	0.0994379	1.31028	0.255372	1.14323	0.0735908	1.21107	0.049131	0,384156297948676	0.403173	0.267031	0.642654	-0.0581387	0.897368	#N/A	#N/A	#N/A	#N/A
AT1G16070	1.10935	0.0552131	1.07492	0.0188324	1.01726	0.089493	-1.06161	0.209078	1.06728	0.395755	-0,143513985109285	filtre	-0.034794	filtre	0.429212	filtre	#N/A	#N/A	#N/A	#N/A
AT1G16080	-1.07815	0.414148	1.34018	0.0880022	1.07686	0.440721	-1.07426	0.326173	-1.25232	0.111309	-0,0293380310378475	0.998623	-0.628302	0.168307	-0.649812	0.00876043	#N/A	#N/A	#N/A	#N/A
AT1G16090	-1.81525	0.0193146	-1.98287	0.00908564	-1.21858	0.0768181	-1.36975	0.114737	1.13466	0.383856	0,101153604326752	0.971505	6.27196	2.01522e-27	6.25798	9.631e-62	#N/A	#N/A	#N/A	#N/A
AT1G16110	-1.19486	0.214138	-1.18648	0.166644	2.37358	0.0225915	1.00699	0.483921	1.10843	0.391407	0,0745051106773072	0.841056	0.475231	0.172131	0.0810568	0.692769	#N/A	#N/A	#N/A	#N/A
AT1G16120	1.05584	0.236015	1.00962	0.459895	1.08112	0.293181	1.04282	0.35016	1.15567	0.234561	0,0160458440932481	filtre	0.724206	filtre	1.48249	filtre	#N/A	#N/A	#N/A	#N/A
AT1G16130	-1.11075	0.267075	-1.17225	0.0392127	2.58456	0.00702102	-1.11119	0.178318	1.18015	0.292535	-0,736521878539439	0.217417	2.40655	4.96e-11	1.81247	1.65276e-06	#N/A	#N/A	#N/A	#N/A
AT1G16140	1.58211	0.0853089	1.03999	0.248907	1.20115	0.253695	1.18352	0.117371	1.25769	0.124994	0,367427310776156	filtre	2.05879	filtre	2.99914	filtre	#N/A	#N/A	#N/A	#N/A
AT1G16150	-1.23384	0.0507474	-1.34187	0.0646249	2.1962	0.00543785	1.01704	0.464055	1.41163	0.181488	0,285587877021536	filtre	2.95397	filtre	2.12146	filtre	#N/A	#N/A	#N/A	#N/A
AT1G16160	1.22482	0.131388	1.01702	0.38406	1.19073	0.484871	1.04408	0.202235	1.24285	0.0185077	1,16217518063647	filtre	2.35632	filtre	1.33752	filtre	#N/A	#N/A	#N/A	#N/A
AT1G16170	1.14299	0.00786928	-1.0065	0.408404	1.03981	0.206917	1.00583	0.456614	1.27867	0.00356045	-0,099819835558849	0.913245	-0.39673	0.374434	-0.340272	0.270528	#N/A	#N/A	#N/A	#N/A
AT1G16180	1.09142	0.283613	1.23279	0.197756	1.11176	0.228375	1.36154	0.0563256	1.53484	0.0272845	-0,0937792844523168	0.945514	0.762555	0.124014	0.588611	0.0422712	#N/A	#N/A	#N/A	#N/A
AT1G16190	-1.36945	0.23132	-1.18447	0.0118405	1.08087	0.230409	-1.16796	0.21947	-1.44174	0.116676	0,0420110707225322	0.985615	-0.34785	0.452335	-0.486822	0.056734	#N/A	#N/A	#N/A	#N/A
AT1G16210	-1.70338	0.0532821	1.021	0.416373	1.17632	0.0426863	-1.15139	0.106587	-1.08544	0.396444	-0,0537520429684189	0.975941	0.696038	0.0859923	0.658376	0.0080165	#N/A	#N/A	#N/A	#N/A
AT1G16220	1.11935	0.0844964	-1.04091	0.178894	1.01095	0.347769	-1.08483	0.0302666	-1.08181	0.211098	0,241827163303286	filtre	1.71729	0.000676792	1.3603	5.07284e-05	#N/A	#N/A	#N/A	#N/A
AT1G16225	1.08371	0.139513	1.0014	0.473345	1.07996	0.356001	1.14645	0.245402	1.06982	0.309409	-0,0728101270355	filtre	0.605811	filtre	0.589359	filtre	#N/A	#N/A	#N/A	#N/A
AT1G16230	1.42231	0.215155	-1.07434	0.123904	1.05875	0.22796	1.07852	0.305854	1.37317	0.212175	1,94236920226413	filtre	1.9639	filtre	0.258487	filtre	#N/A	#N/A	#N/A	#N/A
AT1G16240	-1.42392	0.12411	1.04516	0.328374	1.17044	0.166858	1.19495	0.0191358	1.94209	0.00258725	-0,00797441713303782	0.997568	0.438047	0.342115	0.270823	0.374966	0.62782	1	0.546827	1
AT1G16250	1.20586	0.113052	-1.0679	0.137057	-1.09378	0.118631	1.15304	0.0410653	1.22392	0.140022	-0,092963941853904	0.942055	-0.389029	0.380516	-0.276171	0.325562	#N/A	#N/A	#N/A	#N/A
AT1G16260	-1.43117	0.066766	-1.22294	0.00591579	-1.15775	0.024845	-1.16445	0.115502	1.00958	0.48912	0,43582592748462	0.0286185	-0.0402942	0.839833	-0.329277	0.473534	#N/A	#N/A	#N/A	#N/A
AT1G16270	-1.43019	0.162102	1.11581	0.0782572	1.00961	0.176238	-1.07677	0.42182	-1.3169	0.277298	-0,0222654744671736	0.994423	-0.206951	0.643578	-0.304944	0.200924	#N/A	#N/A	#N/A	#N/A
AT1G16280	-1.27226	0.147122	1.03287	0.404151	-1.27449	0.425926	-1.07878	0.34847	-1.26466	0.0784776	0,0388585609820443	0.989061	-0.137143	0.79487	-0.215205	0.515604	#N/A	#N/A	#N/A	#N/A
AT1G16290	1.35642	0.161608	-1.01153	0.165798	1.06583	0.220193	1.05869	0.244888	1.11996	0.272083	#VALUE!	NoExp	Inf	filtre	Inf	filtre	#N/A	#N/A	#N/A	#N/A
AT1G16300	-1.63082	0.0568827	-1.16773	0.0744028	-1.17372	0.197696	-1.16775	0.0881265	-1.04414	0.417776	0,312051708700813	0.649533	4.03583	4.61273e-19	3.77039	1.11808e-30	#N/A	#N/A	#N/A	#N/A
AT1G16310	1.26581	0.0583793	1.08563	0.30001	1.0491	0.111217	1.06678	0.213296	1.14605	0.237889	0,206000364900946	0.892576	-0.823686	0.0967378	-0.922256	0.0114828	#N/A	#N/A	#N/A	#N/A
AT1G16320	-1.32606	0.208418	1.32341	0.0945652	-1.10416	0.341051	1.11184	0.16901	-1.22204	0.230936	0,0708455187145035	0.958927	-0.662337	0.104452	-0.546716	0.034806	#N/A	#N/A	#N/A	#N/A
AT1G16330	-1.067	0.334858	1.01321	0.455788	-1.01807	0.290603	-1.16006	0.0847872	-1.09256	0.325989	0,686686280620275	filtre	-0.612994	filtre	-0.91258	filtre	#N/A	#N/A	#N/A	#N/A
AT1G16340	-1.55194	0.138912	-1.00781	0.473321	-1.33345	0.378534	-1.24902	0.0845067	-1.47557	0.00478373	-0,0418587314024834	0.986543	-0.680836	0.153607	-0.727886	0.0054204	-0.609191	1	-0.55187	1
AT1G16350	-1.71946	0.155991	1.44165	0.00597819	-1.68182	0.429098	1.06689	0.419454	-1.99331	0.0175821	-0,263610714511109	0.172193	-0.370589	0.337622	-0.33421	0.164416	#N/A	#N/A	#N/A	#N/A
AT1G16360	1.42611	0.132406	-1.00007	0.498803	1.05128	0.238688	1.06009	0.287305	1.12544	0.118011	-0,370668420549918	filtre	0.383211	filtre	0.507595	filtre	#N/A	#N/A	#N/A	#N/A
AT1G16370	-1.12033	0.191777	-1.00619	0.464145	1.12409	0.148725	-1.04052	0.279715	1.2269	0.0220643	-0,341713891086958	0.815224	1.77479	0.000181907	0.950559	0.00546019	#N/A	#N/A	#N/A	#N/A
AT1G16380	1.15176	0.109866	1.02028	0.349222	1.09219	0.35601	1.14582	0.140797	1.13751	0.239904	#VALUE!	NoExp	NoExp	NoExp	NoExp	NoExp	#N/A	#N/A	#N/A	#N/A
AT1G16390	1.07551	0.237711	1.15505	0.0631047	-1.3022	0.154851	-1.23514	0.100379	1.32227	0.000244631	-0,106361983927774	filtre	-0.193613	filtre	-0.810242	filtre	#N/A	#N/A	#N/A	#N/A
AT1G16400	1.04938	0.412317	1.25729	0.132175	1.04652	0.442548	-1.24179	0.0429879	-1.39812	0.0084231	0,554950909312122	0.40002	-0.835833	0.454596	-0.631459	0.347878	#N/A	#N/A	#N/A	#N/A
AT1G16410	-1.0226	0.479231	1.2182	0.158033	-1.49021	0.35751	-2.05641	0.00455125	-2.65678	0.00121445	0,422816076851703	0.237789	-1.5272	0.00462133	-1.5355	1.41443e-07	#N/A	#N/A	#N/A	#N/A
AT1G16420	-1.79572	0.0290365	-1.74438	0.0401793	1.5749	0.0108669	-1.92839	0.0239989	-1.51873	0.109197	0,363114746245958	filtre	6.38157	4.77544e-16	5.73895	2.9837e-26	#N/A	#N/A	#N/A	#N/A
AT1G16430	1.1729	0.0809135	1.08532	0.212692	-1.06947	0.1133	-1.00017	0.499615	1.31955	0.102738	-0,0177105070960752	0.998623	0.10924	0.8145	0.341336	0.318484	#N/A	#N/A	#N/A	#N/A
AT1G16440	1.68087	0.125692	-1.07055	0.290771	1.087	0.211522	1.09524	0.252792	1.2996	0.219813	-0,402336563496593	filtre	1.10364	filtre	0.950015	filtre	0.627612	1	0.173889	1
AT1G16445	1.22621	0.0444636	-1.06899	0.26439	1.01378	0.0217463	1.06744	0.243518	1.1163	0.0267101	0,289583184263868	0.809954	0.934046	0.0595391	0.532559	0.117594	#N/A	#N/A	#N/A	#N/A
AT1G16460	-1.83732	0.0948566	1.15308	0.0537133	-1.07228	0.167246	-1.33309	0.0910003	-1.66527	0.0376882	-0,175466920786506	0.544022	-0.528492	0.308334	-0.657995	0.012328	#N/A	#N/A	#N/A	#N/A
AT1G16470	-1.12452	0.344149	1.10943	0.210901	-1.11837	0.413583	1.46584	0.102674	1.39017	0.0733438	-0,0621148763550111	0.961001	0.686676	0.123274	0.833177	0.0026176	#N/A	#N/A	#N/A	#N/A
AT1G16480	-1.05554	0.102913	-1.02841	0.199862	-1.04658	0.288301	-1.06577	0.00832018	1.33468	0.343218	-0,0231408503651395	0.998623	1.13695	0.0151737	0.964285	0.00199985	#N/A	#N/A	#N/A	#N/A
AT1G16490	1.08291	0.176316	1.02019	0.343419	-1.00505	0.109937	-1.0053	0.47039	-1.02656	0.356952	0,522870894242256	0.328564	-1.47699	filtre	-2.04129	filtre	#N/A	#N/A	#N/A	#N/A
AT1G16500	1.35918	0.174031	-1.36882	0.0462031	-1.09345	0.0767404	1.19186	0.218549	1.23631	0.135055	0,582804454028312	0.0100754	0.228432	0.637241	-0.0159511	0.914447	#N/A	#N/A	#N/A	#N/A
AT1G16510	-1.01375	0.401779	-1.10818	0.000563619	-1.00795	0.238081	-1.01653	0.449617	1.17728	0.299022	0,168891369359988	0.991778	0.93438	0.0308613	0.839049	0.0106097	#N/A	#N/A	#N/A	#N/A
AT1G16515	-1.03494	0.267426	-1.02386	0.0819723	-1.13658	0.154857	-1.11465	0.00860992	-1.13561	0.023565	0,702439171895643	filtre	0.290844	filtre	-0.12925	filtre	#N/A	#N/A	#N/A	#N/A
AT1G16520	-1.37031	0.187473	1.02676	0.418831	-1.18469	0.36441	-1.67812	0.0400711	-1.43434	0.0469012	-0,0655181520238387	0.987338	3.23402	2.00219e-16	3.29329	5.93638e-28	#N/A	#N/A	#N/A	#N/A
AT1G16530	1.49048	0.154317	-1.01597	0.388967	1.14702	0.216437	1.14748	0.0689499	1.30093	0.231557	-0,184473481595818	filtre	-2.03165	filtre	-2.21908	filtre	-0.668908	1	-0.298447	1
AT1G16540	-1.32411	0.0636489	-1.06418	0.202774	-1.15725	0.121497	-1.12671	0.263369	-1.1149	0.153605	0,044823063924329	0.987338	2.043	3.72374e-07	2.14843	8.87532e-19	#N/A	#N/A	#N/A	#N/A
AT1G16550	-1.00318	0.483301	1.07079	0.0725537	-1.05792	0.0777169	-1.02302	0.342774	-1.01766	0.44869	0,278238223700789	0.704532	-0.500026	0.330629	-0.86419	0.00775625	#N/A	#N/A	#N/A	#N/A
AT1G16560	-1.28357	0.24976	-1.00522	0.487231	-1.20373	0.41888	-1.00268	0.495546	-1.1791	0.394441	0,0577245214920646	0.972259	0.180603	0.708884	0.120281	0.697513	#N/A	#N/A	#N/A	#N/A
AT1G16570	-1.57015	0.165943	1.28345	0.210358	-1.37218	0.3216	1.0208	0.464154	-1.29684	0.135321	-0,0688368457506605	0.971505	-0.198625	0.655216	-0.100998	0.703506	#N/A	#N/A	#N/A	#N/A
AT1G16590	-1.10807	0.182096	1.06866	0.264631	-1.20127	0.373068	-1.12379	0.0787655	-1.02108	0.383634	-0,0204994057427092	0.994682	-0.629172	0.178431	-0.497216	0.111602	#N/A	#N/A	#N/A	#N/A
AT1G16600	-1.02536	0.230305	-1.0216	0.324934	-1.03848	0.337313	1.01858	0.39992	1.11553	0.274437	#VALUE!	NoExp	NoExp	NoExp	Inf	filtre	#N/A	#N/A	#N/A	#N/A
AT1G16610	-1.07394	0.326431	-1.11822	0.141958	-1.07702	0.346043	-1.04275	0.4218	-1.02285	0.473777	-0,0558798990734046	0.982074	0.228426	0.582393	0.1217	0.642057	#N/A	#N/A	#N/A	#N/A
AT1G16620	1.03391	0.317049	1.02786	0.20411	1.03271	0.0185415	1.00853	0.419459	1.0036	0.46588	-0,265810550308496	filtre	-0.303955	filtre	-0.62433	filtre	#N/A	#N/A	#N/A	#N/A
AT1G16630	-1.13996	0.122065	1.14625	0.0987873	-1.13066	0.484678	-1.34186	0.00310777	-1.31348	0.000912722	0,519734273334355	filtre	-0.974099	filtre	-1.67042	filtre	#N/A	#N/A	#N/A	#N/A
AT1G16640	-1.53404	0.0717046	-1.37829	0.0403264	-1.29902	0.262934	-1.57714	0.0235729	-1.2425	0.23301	0,0587465629072039	filtre	1.79204	0.000165438	1.25728	0.00120627	#N/A	#N/A	#N/A	#N/A
AT1G16650	-1.52654	0.0509421	-1.11617	0.0990837	-1.45523	0.318952	-1.19778	0.197191	-1.04716	0.355392	-0,0601537098515307	0.982738	0.527739	0.187977	0.71305	0.00366312	#N/A	#N/A	#N/A	#N/A
AT1G16660	-1.01218	0.402985	-1.01916	0.347363	-1.03429	0.410907	-1.0025	0.482894	-1.02633	0.260405	#VALUE!	NoExp	NoExp	NoExp	NoExp	NoExp	#N/A	#N/A	#N/A	#N/A
AT1G16670	-1.23111	0.0489269	-1.28844	0.0595897	1.33447	0.00694913	-1.07263	0.17725	1.01514	0.470198	0,25573279120025	0.219023	2.39952	1.41275e-06	2.0937	2.39095e-12	#N/A	#N/A	#N/A	#N/A
AT1G16680	-1.40252	0.0575933	1.05485	0.20188	-1.46083	0.444974	-1.22569	0.139171	-1.45902	0.0034753	0,0194043489621795	0.994243	-0.83407	0.0434737	-0.91116	0.000144781	#N/A	#N/A	#N/A	#N/A
AT1G16690	-1.36291	0.136514	-1.15269	0.146833	-1.19729	0.283432	-1.35627	0.108807	-1.3707	0.0962555	0,0834894486620478	0.971896	-0.159199	0.748284	-0.189647	0.523867	#N/A	#N/A	#N/A	#N/A
AT1G16700	-1.06658	0.378307	1.0945	0.171813	1.09351	0.288608	1.1834	0.0364034	1.41717	0.0558309	0,0228715034990284	0.997468	0.395346	0.352037	0.467686	0.0610251	#N/A	#N/A	#N/A	#N/A
AT1G16705	-1.05353	0.163445	-1.04516	0.227744	-1.05882	0.00807247	-1.05583	0.113613	1.02833	0.406791	-0,0191501753278479	filtre	0.838497	filtre	1.09929	filtre	#N/A	#N/A	#N/A	#N/A
AT1G16710	-1.68541	0.100434	1.13169	0.0759963	1.00497	0.0990923	-1.11465	0.338799	-1.20016	0.299419	0,0654621659763179	0.971151	-0.323301	0.429609	-0.371992	0.125002	#N/A	#N/A	#N/A	#N/A
AT1G16720	-1.18436	0.323143	1.159	0.213944	1.28645	0.286658	-1.18832	0.242347	-1.56624	0.0642179	-0,00779425177676652	0.997468	-1.11759	0.0150617	-1.26432	4.85205e-05	#N/A	#N/A	#N/A	#N/A
AT1G16730	1.47141	0.169673	1.04216	0.371018	1.17961	0.287069	1.2402	0.27691	1.12786	0.264537	0,111536879441447	filtre	-0.727768	filtre	-0.673433	filtre	#N/A	#N/A	#N/A	#N/A
AT1G16740	-1.0431	0.367527	1.29547	0.0826153	-1.14415	0.191765	1.08659	0.0991535	1.04142	0.437277	0,1146741220671	0.884224	0.269704	0.521907	0.282935	0.273992	#N/A	#N/A	#N/A	#N/A
AT1G16750	1.24281	0.142715	-1.2498	0.139381	1.08496	0.254322	-1.29024	0.0294527	-1.12253	0.208714	0,133971050507822	0.857221	-0.340246	0.433756	-0.898633	0.000734832	#N/A	#N/A	#N/A	#N/A
AT1G16760	1.13051	0.196138	-1.00821	0.424056	1.08671	0.431361	-1.00372	0.47577	1.03963	0.349546	#VALUE!	NoExp	Inf	filtre	NoExp	NoExp	#N/A	#N/A	#N/A	#N/A
AT1G16770	1.08039	0.305038	-1.07226	0.0287556	-1.00482	0.278339	-1.07386	0.0879648	1.13873	0.315135	1,65563518884685	filtre	1.24062	filtre	0.0844769	filtre	#N/A	#N/A	#N/A	#N/A
AT1G16780	1.0644	0.34251	1.15214	0.0400958	-1.37004	0.157133	-1.07698	0.332583	-1.33365	0.130482	-0,0120331984983532	0.998623	-0.739864	0.0895535	-0.787177	0.00101765	#N/A	#N/A	#N/A	#N/A
AT1G16790	1.37425	0.090419	1.03734	0.299602	1.00117	0.0856179	1.01606	0.400098	1.44889	0.0760249	0,0091477453762816	0.998623	-0.0347143	0.962472	-0.0135614	0.950314	#N/A	#N/A	#N/A	#N/A
AT1G16800	1.02753	0.421829	-1.10811	0.0552021	-1.06807	0.325798	-1.23972	0.0680697	-1.10017	0.164872	0,0153350779902009	0.998623	-0.797712	0.0857027	-0.582526	0.0577189	#N/A	#N/A	#N/A	#N/A
AT1G16810	-1.05804	0.402264	1.2678	0.0637138	1.04799	0.42711	1.09462	0.313098	1.02977	0.452773	0,0222290229202818	0.98913	-0.0194414	0.980516	0.0390709	0.893827	#N/A	#N/A	#N/A	#N/A
AT1G16820	1.09506	0.192394	1.02347	0.334686	-1.02661	0.123046	1.11047	0.172191	1.23571	0.195258	-0,0513492071608433	0.986359	-0.538364	0.383601	-0.658554	0.0735685	#N/A	#N/A	#N/A	#N/A
AT1G16830	1.38281	0.146768	1.00786	0.442233	1.06749	0.21863	1.15158	0.0977457	1.05572	0.3872	0,0829498404018208	0.983877	0.479545	0.335906	0.509147	0.18018	1.44337	0.00569764	1.5551	3.97145e-05
AT1G16840	-1.43675	0.182417	-1.1445	0.107921	1.66543	0.11297	-1.18838	0.123028	1.4704	0.0449019	-0,0186310731778172	0.992387	0.0510504	0.913589	-0.0319471	0.947888	#N/A	#N/A	#N/A	#N/A
AT1G16850	1.30546	0.0532352	-1.43515	0.0182137	2.17635	0.148597	-2.25131	0.0322049	-2.23396	0.0456916	0,218561512663523	0.758889	-0.432752	0.543494	-0.867235	0.00642076	#N/A	#N/A	#N/A	#N/A
AT1G16860	-1.77018	0.180505	-1.26297	0.174376	1.49381	0.160421	-1.33243	0.186092	-1.25959	0.307978	#NUM!	filtre	0.584519	filtre	Inf	filtre	#N/A	#N/A	#N/A	#N/A
AT1G16870	-1.97897	0.107323	1.12309	0.155872	-1.61089	0.348196	-1.12826	0.354221	-1.97391	0.0420196	-0,0375219192647053	0.987338	0.064458	0.879974	0.00964076	0.967508	#N/A	#N/A	#N/A	#N/A
AT1G16880	1.13236	0.310522	1.09322	0.145267	1.03731	0.185291	1.02655	0.416812	1.17047	0.150075	-0,0545784167621532	0.986	-0.697669	0.218195	-0.751486	0.0319573	#N/A	#N/A	#N/A	#N/A
AT1G16890	-1.26325	0.228459	1.20831	0.0664986	1.21252	0.240108	1.39087	0.0210013	1.38679	0.0332606	-0,0170695018922291	0.996793	0.654604	0.162797	0.651897	0.0278894	#N/A	#N/A	#N/A	#N/A
AT1G16900	-1.86562	0.0961384	1.04648	0.23417	-1.48551	0.276481	-1.00271	0.494332	-1.57773	0.111433	0,0815918137094497	0.959981	-0.329872	0.428621	-0.0797872	0.79319	#N/A	#N/A	#N/A	#N/A
AT1G16910	1.29204	0.0922225	1.10357	0.190782	1.17275	0.32934	1.25867	0.0765438	1.35214	0.100274	-1,02420898158606	filtre	0.505367	filtre	0.924527	filtre	#N/A	#N/A	#N/A	#N/A
AT1G16920	1.0299	0.385337	-1.0336	0.258619	1.23905	0.366203	1.08512	0.0546142	1.62289	0.0515734	-0,0927539461686342	0.905233	-0.54053	0.188968	-0.766927	0.00213686	#N/A	#N/A	#N/A	#N/A
AT1G16930	-1.42897	0.108267	-1.0846	0.324763	1.00417	0.0866588	-1.25388	0.14515	-1.09632	0.21524	0,400968701925465	0.253389	-0.746136	0.1145	-0.949295	0.00208197	#N/A	#N/A	#N/A	#N/A
AT1G16940	1.14582	0.165359	1.06194	0.204833	1.01927	0.273086	1.09446	0.183563	1.04749	0.16117	#VALUE!	NoExp	NoExp	NoExp	NoExp	NoExp	#N/A	#N/A	#N/A	#N/A
AT1G16950	1.05149	0.257769	-1.00169	0.478807	1.09507	0.341869	1.04652	0.278526	-1.00044	0.496642	#VALUE!	NoExp	NoExp	NoExp	Inf	filtre	#N/A	#N/A	#N/A	#N/A
AT1G16960	-1.16013	0.290467	1.01914	0.424232	-1.19533	0.45135	-1.02599	0.464959	1.04538	0.380457	0,510910790592497	0.0396722	-0.695768	0.126021	-1.25647	4.47291e-06	#N/A	#N/A	#N/A	#N/A
AT1G16970	-1.52763	0.0522747	1.05651	0.195175	-1.30069	0.162608	-1.16157	0.223509	-1.49446	0.0538763	0,0953538204674904	0.950882	0.00947341	0.992068	0.20506	0.382534	#N/A	#N/A	#N/A	#N/A
AT1G16980	1.06585	0.251638	-1.00765	0.455035	-1.00769	0.200081	1.11785	0.246533	1.11351	0.130777	#VALUE!	NoExp	Inf	filtre	Inf	filtre	#N/A	#N/A	#N/A	#N/A
AT1G17000	-1.03349	0.228287	-1.07615	0.110172	-1.03171	0.402687	-1.01837	0.355445	-1.02694	0.271449	#VALUE!	NoExp	NoExp	NoExp	Inf	filtre	#N/A	#N/A	#N/A	#N/A
AT1G17010	1.2312	0.139479	-1.01537	0.398222	1.0544	0.268409	1.03216	0.264209	1.08541	0.246708	0,349498086573742	filtre	#NAME?	filtre	-0.175367	filtre	#N/A	#N/A	#N/A	#N/A
AT1G17020	1.0136	0.432095	1.10923	0.184835	1.05912	0.414999	1.13556	0.0070588	1.01616	0.364741	-0,441567321276041	filtre	2.63751	filtre	3.31181	filtre	#N/A	#N/A	#N/A	#N/A
AT1G17030	1.60866	0.18547	-1.02286	0.335599	1.04212	0.221436	1.00355	0.4842	1.26923	0.269817	-0,779591909972475	filtre	#NAME?	filtre	#NAME?	filtre	#N/A	#N/A	#N/A	#N/A
AT1G17040	-1.09701	0.251798	1.03298	0.369655	-1.13717	0.159758	-1.00771	0.452614	1.02331	0.431572	0,00408227344595491	0.998623	-0.414491	0.342333	-0.4124	0.141175	#N/A	#N/A	#N/A	#N/A
AT1G17050	-1.12536	0.102771	1.21714	0.0131004	1.23794	0.0257565	-1.0588	0.265311	-1.07072	0.267956	0,288404853675199	0.434587	-0.694905	0.140867	-0.708985	0.0330904	#N/A	#N/A	#N/A	#N/A
AT1G17060	-1.24328	0.0839725	-1.03678	0.231616	1.06233	0.0452396	-1.15816	0.0910825	-1.01958	0.429466	0,0283106696335097	0.997468	1.4603	0.00108212	1.07011	0.00030335	#N/A	#N/A	#N/A	#N/A
AT1G17070	-1.97474	0.0326031	-1.18433	0.103914	-1.03811	0.0565694	-1.35909	0.0910302	-1.61056	0.0814011	-0,0255434073909547	0.994126	0.364534	0.432365	0.224783	0.391103	#N/A	#N/A	#N/A	#N/A
AT1G17080	-1.46704	0.131314	1.04971	0.391423	1.37112	0.130715	1.3063	0.258814	2.04249	0.00471928	0,00173092456593333	0.998623	0.563002	0.162687	0.496057	0.0501928	#N/A	#N/A	#N/A	#N/A
AT1G17090	-1.04426	0.36731	-1.03285	0.385774	-1.20199	0.023916	-1.09903	0.0932308	1.01986	0.469132	0,216102444762848	0.933073	1.49248	0.00541901	1.52233	5.50355e-06	#N/A	#N/A	#N/A	#N/A
AT1G17100	1.09445	0.332511	-1.23334	0.0495318	-2.30452	0.0212033	-1.45806	0.0128507	-1.92767	0.0254367	-0,058887428754484	0.997072	-0.776425	0.199583	-0.708676	0.00459223	#N/A	#N/A	#N/A	#N/A
AT1G17110	-2.32015	0.0464117	-1.12765	0.269757	1.00687	0.0734172	-1.38595	0.158577	-1.97265	0.0885123	-0,135733476801435	0.698794	-0.585648	0.15315	-0.46026	0.0680919	#N/A	#N/A	#N/A	#N/A
AT1G17120	-1.36411	0.139616	-1.0314	0.37739	-1.66547	0.27602	-1.14522	0.294746	-1.24968	0.0290432	-0,0448033614857107	0.986352	-0.352919	0.389263	-0.552078	0.0249748	#N/A	#N/A	#N/A	#N/A
AT1G17130	-1.54676	0.0868245	1.11065	0.291178	-1.06961	0.105649	-1.05714	0.353809	-1.61365	0.00737379	0,0573456993199414	0.982074	0.424756	0.329447	0.368423	0.129945	#N/A	#N/A	#N/A	#N/A
AT1G17140	-1.55012	0.142367	-1.03628	0.1876	-1.26794	0.328619	-1.48641	0.000942057	-1.8564	0.000195211	0,369098550048212	0.0189572	-1.00112	0.0133577	-1.56229	7.50723e-13	-0.0892225	1	-0.513852	1
AT1G17145	-1.13542	0.288407	-1.04277	0.397891	-1.10014	0.477996	-1.16666	0.21991	-1.19866	0.0918332	0,0324122338296514	0.994126	0.770578	0.0410194	0.704302	0.00342992	#N/A	#N/A	#N/A	#N/A
AT1G17150	1.21911	0.104897	-1.0122	0.299933	1.10653	0.25381	1.02108	0.285828	1.01656	0.259045	#VALUE!	NoExp	Inf	filtre	Inf	filtre	#N/A	#N/A	#N/A	#N/A
AT1G17160	-1.53102	0.116578	-1.12547	0.115654	-1.43634	0.490619	-1.1274	0.0901264	-1.02098	0.346648	-0,126287261649421	0.796223	-0.131663	0.799364	-0.277191	0.311578	#N/A	#N/A	#N/A	#N/A
AT1G17170	-2.63403	0.0197936	-1.51884	0.114039	-5.36843	0.0614807	-1.74072	0.0061943	-1.85279	0.0300312	0,887320891890737	filtre	7.13729	6.09412e-32	6.51133	2.7251e-42	#N/A	#N/A	#N/A	#N/A
AT1G17180	-1.84365	0.0495338	-1.34534	0.132195	-2.99982	0.0658622	-1.50093	0.0210224	-1.58056	0.0750018	-0,604507035199961	filtre	6.10122	6.15296e-34	6.75565	1.53497e-39	#N/A	#N/A	#N/A	#N/A
AT1G17190	1.27013	0.0553591	-1.05387	0.295973	1.11293	0.222271	-1.13198	0.101409	-1.05091	0.321301	0,4210869058174	0.49306	-1.07508	filtre	-1.79266	2.40755e-06	#N/A	#N/A	#N/A	#N/A
AT1G17200	-1.17834	0.350331	-1.07759	0.424871	-1.40167	0.48878	-1.56886	0.0997023	-1.06941	0.442116	0,392126405952613	0.0289992	-1.23018	0.00204004	-1.77584	6.36517e-13	#N/A	#N/A	#N/A	#N/A
AT1G17210	-1.9148	0.120411	1.02474	0.357154	-1.2903	0.307977	-1.08523	0.39294	-1.73165	0.143732	0,0133749105365327	0.997072	-0.692717	0.062533	-0.629054	0.00751793	#N/A	#N/A	#N/A	#N/A
AT1G17220	-1.15907	0.123008	-1.12845	0.0635751	-1.15004	0.238015	-1.42206	0.0661453	-2.21496	0.00929773	-0,0755224816021537	0.953646	-0.858354	0.0942806	-0.957443	0.0022252	#N/A	#N/A	#N/A	#N/A
AT1G17230	1.41381	0.172125	1.06367	0.32308	1.57355	0.291512	1.16256	0.246334	-1.01108	0.474696	0,121924257088246	0.903582	0.0938836	0.856339	-0.33909	0.177294	-0.686538	1	-0.528746	1
AT1G17240	1.00773	0.487751	-1.10608	0.0848539	1.05995	0.448052	-1.1035	0.215346	-1.00852	0.452744	-0,171733367115207	0.956737	0.836772	0.133827	1.0595	0.00120075	#N/A	#N/A	#N/A	#N/A
AT1G17250	-1.50971	0.0327204	-1.46407	0.0055633	1.0046	0.0340716	-1.2916	0.130375	-1.31691	0.0926275	-0,254805854058985	0.86396	0.839442	0.0783736	0.749135	0.0160396	#N/A	#N/A	#N/A	#N/A
AT1G17260	1.00008	0.499626	-1.08238	0.252677	-1.01412	0.408865	-1.04722	0.271262	1.00387	0.486976	-0,168476896172912	0.910943	-0.375382	0.490264	-0.360221	0.420301	#N/A	#N/A	#N/A	#N/A
AT1G17270	-1.19274	0.0844656	1.00819	0.319632	-1.07373	0.155478	-1.05386	0.0840005	-1.00153	0.490347	-0,00488799257203665	0.998623	0.492046	0.26629	0.188768	0.524813	#N/A	#N/A	#N/A	#N/A
AT1G17275	1.03412	0.297575	1.04015	0.0382482	1.04814	0.350721	-1.0045	0.457436	1.10126	0.191583	#VALUE!	NoExp	NoExp	NoExp	NoExp	NoExp	#N/A	#N/A	#N/A	#N/A
AT1G17280	-1.85375	0.0764211	1.04766	0.296916	-1.20198	0.185957	-1.19783	0.124856	-1.34383	0.0889572	-0,0168399780655157	0.995171	0.371053	0.389485	0.324137	0.209567	#N/A	#N/A	#N/A	#N/A
AT1G17285	-1.04735	0.142683	1.03796	0.386912	-1.05605	0.349485	-1.01997	0.371106	1.02815	0.341806	0,903448683972834	filtre	#NAME?	filtre	-1.52689	filtre	#N/A	#N/A	#N/A	#N/A
AT1G17290	-1.21492	0.266087	1.06015	0.36562	1.31535	0.0114593	1.18335	0.16336	1.15008	0.329867	-0,0515244444807182	0.987338	2.50763	2.11483e-05	2.26519	1.6e-10	#N/A	#N/A	#N/A	#N/A
AT1G17300	-1.06762	0.108443	-1.01711	0.368254	-1.04683	0.181784	-1.06269	0.238621	1.33153	0.176723	#NUM!	filtre	1.52976	filtre	Inf	filtre	#N/A	#N/A	#N/A	#N/A
AT1G17310	1.54067	0.0909028	1.00876	0.45314	1.04745	0.161836	1.10604	0.100512	1.27247	0.121138	#VALUE!	NoExp	Inf	filtre	Inf	filtre	#N/A	#N/A	#N/A	#N/A
AT1G17330	1.19504	0.223834	-1.49587	0.0249118	1.10062	0.452458	-1.03554	0.34201	1.48108	0.0979043	0,190979829247171	0.510521	1.95081	4.14974e-06	1.72731	4.36416e-12	#N/A	#N/A	#N/A	#N/A
AT1G17340	-1.90627	0.0680723	-1.31329	0.0565112	-1.18007	0.128521	-1.34056	0.230536	-1.52576	0.140103	-0,110120745076962	0.867752	0.26182	0.556142	0.355905	0.152315	#N/A	#N/A	#N/A	#N/A
AT1G17345	1.07575	0.194053	1.0673	0.14972	1.05395	0.336176	1.02907	0.366536	1.07707	0.285745	-0,512004916998389	filtre	-0.237109	filtre	0.201266	filtre	#N/A	#N/A	#N/A	#N/A
AT1G17350	-1.28053	0.176365	1.24031	0.0856034	-1.13053	0.308387	-1.08328	0.311527	-1.18489	0.141921	0,0372508434620558	0.987338	-0.136223	0.831878	-0.326045	0.28912	#N/A	#N/A	#N/A	#N/A
AT1G17360	-1.15177	0.0403059	1.08042	0.220257	1.14622	0.0327907	-1.06296	0.387479	-1.21899	0.0128901	0,311800906919869	0.107437	0.109173	0.953528	-0.0365342	0.960218	#N/A	#N/A	#N/A	#N/A
AT1G17370	-1.50727	0.197871	-1.09339	0.370913	1.0821	0.231641	-1.20617	0.22899	-1.32558	0.142796	-0,00775520877486094	0.997468	-0.422324	0.295353	-0.545785	0.0193222	#N/A	#N/A	#N/A	#N/A
AT1G17380	-1.3307	0.156831	1.44244	0.0610255	2.45763	0.00724016	-1.22863	0.14151	-1.18199	0.224293	-0,704484153751455	0.092003	5.62477	3.81047e-27	5.96086	1.53386e-58	#N/A	#N/A	#N/A	#N/A
AT1G17390	1.80993	0.106954	-1.05358	0.277886	1.35816	0.265241	1.29118	0.157495	1.28732	0.229402	0,780170652215874	filtre	0.358552	filtre	-0.757835	filtre	#N/A	#N/A	#N/A	#N/A
AT1G17400	1.45658	0.105361	1.03557	0.370308	1.25587	0.289945	1.16659	0.126792	1.42647	0.20707	-0,427068303279419	filtre	-0.408629	filtre	-0.0552299	filtre	#N/A	#N/A	#N/A	#N/A
AT1G17410	-1.25341	0.187903	1.0276	0.376741	1.01178	0.270573	1.01439	0.458233	1.27888	0.201898	-0,00165941502289888	0.998623	0.121465	0.790831	0.15645	0.573816	0.883407	1	0.654632	1
AT1G17420	-1.56046	0.0577107	-1.02079	0.429809	4.1398	0.0113142	-1.00945	0.485359	1.00999	0.483539	0,388561672274921	0.250605	3.56984	2.32213e-13	2.81206	1.7538e-22	#N/A	#N/A	#N/A	#N/A
AT1G17430	-1.17203	0.272418	-1.18563	0.150089	-1.47658	0.20384	1.00226	0.490176	-1.01326	0.480512	0,403733789110033	0.0179959	-0.672885	0.477481	-0.839006	0.00740999	#N/A	#N/A	#N/A	#N/A
AT1G17440	-1.8103	0.120466	-1.30112	0.0949244	-1.32804	0.0542969	-1.4665	0.125339	-2.39523	0.0433548	0,14867002049538	0.643741	-0.00150027	0.953528	-0.162727	0.624336	#N/A	#N/A	#N/A	#N/A
AT1G17450	-1.22064	0.0457614	-1.03533	0.106681	-1.16167	0.165301	1.06995	0.379187	-1.23781	0.0628365	0,0893295027687688	0.908927	-0.374546	0.411725	-0.310518	0.208064	#N/A	#N/A	#N/A	#N/A
AT1G17455	-1.07508	0.173644	-1.02402	0.399197	-1.05088	0.327811	-1.10068	0.119749	1.03745	0.321596	0,00835800711734748	0.987338	-0.561104	0.232152	-0.678605	0.023304	#N/A	#N/A	#N/A	#N/A
AT1G17460	1.07592	0.27303	1.19575	0.018984	-1.08838	0.182942	1.00893	0.454265	-1.04412	0.360631	-0,0141351165190651	0.996793	-0.833666	0.0252984	-0.52894	0.027929	#N/A	#N/A	#N/A	#N/A
AT1G17470	-1.03123	0.407698	1.04403	0.199711	1.05219	0.431664	1.03396	0.125718	1.22736	0.198104	0,002038964901977	0.998623	-0.282178	0.537537	-0.337075	0.225311	#N/A	#N/A	#N/A	#N/A
AT1G17480	-1.18237	0.206259	-1.05669	0.308561	-1.18957	0.497108	-1.186	0.146972	1.20347	0.334192	0,264665032678932	0.837028	-0.8021	0.105948	-0.299336	0.370391	#N/A	#N/A	#N/A	#N/A
AT1G17490	1.28142	0.0512858	1.08965	0.35886	1.10077	0.268561	1.1594	0.0645483	1.53094	0.0298224	0,144249469847416	0.87273	0.235684	0.607127	0.160773	0.483978	#N/A	#N/A	#N/A	#N/A
AT1G17495	1.06335	0.282362	1.02376	0.403701	-1.00806	0.139584	1.04699	0.31161	1.0291	0.378657	#VALUE!	NoExp	NoExp	NoExp	NoExp	NoExp	#N/A	#N/A	#N/A	#N/A
AT1G17500	-2.45655	0.0713957	-1.5701	0.0241225	1.3115	0.0771262	-1.17003	0.310443	-1.74559	0.165564	0,131648960701954	0.58712	0.72283	0.0943843	0.687917	0.0045739	#N/A	#N/A	#N/A	#N/A
AT1G17510	1.26856	0.0831251	1.2116	0.181371	-1.45912	0.0233198	1.20562	0.168538	1.18481	0.148128	-0,160149707467778	0.900985	-0.0895229	0.820749	-0.0100212	0.976163	#N/A	#N/A	#N/A	#N/A
AT1G17520	-1.73059	0.116359	1.15771	0.128532	-1.23602	0.212314	-1.06063	0.267778	-1.35182	0.0258481	0,0336393855590616	0.987338	0.127376	0.757393	0.16907	0.526872	#N/A	#N/A	#N/A	#N/A
AT1G17530	-1.00402	0.494269	1.11216	0.321426	-1.0953	0.429853	1.25624	0.134449	-1.0322	0.460671	0,0661518016656661	0.974353	0.120323	0.811604	0.0628441	0.801341	#N/A	#N/A	#N/A	#N/A
AT1G17540	1.12421	0.164428	-1.06013	0.0275452	1.03914	0.337612	-1.05878	0.13825	-1.01894	0.278941	#DIV/0!	filtre	NoExp	NoExp	-0.131568	filtre	#N/A	#N/A	#N/A	#N/A
AT1G17545	1.0377	0.140586	-1.01639	0.308663	1.02731	0.205507	1.02717	0.305491	1.01675	0.305826	#VALUE!	NoExp	Inf	filtre	Inf	filtre	#N/A	#N/A	#N/A	#N/A
AT1G17550	-1.91866	0.147932	1.20878	0.0303204	-1.25029	0.250342	-1.21142	0.227412	-2.23096	0.0638071	0,098610353383924	0.891439	1.09573	0.0214279	0.991871	0.000108004	#N/A	#N/A	#N/A	#N/A
AT1G17560	1.61797	0.0631408	1.18755	0.17234	1.07205	0.0391555	1.1004	0.153705	1.19025	0.291425	-0,16070804391578	0.958528	-0.273574	0.652519	-0.464133	0.187345	#N/A	#N/A	#N/A	#N/A
AT1G17580	-1.50276	0.0696965	1.00523	0.481953	-1.07717	0.0873608	-1.18896	0.153745	-1.48643	0.0875912	-0,0922485740455093	0.905816	-0.3009	0.465794	-0.305047	0.245451	#N/A	#N/A	#N/A	#N/A
AT1G17590	-1.19195	0.187433	-1.0188	0.435441	-1.13255	0.277756	-1.1298	0.310681	-1.0901	0.219065	0,0253031168360466	0.994423	1.1833	0.00233771	1.1336	3.30069e-06	#N/A	#N/A	#N/A	#N/A
AT1G17600	-1.20409	0.0934122	-1.3575	0.005328	1.01966	0.0452647	-1.15395	0.123499	-1.04407	0.435598	0,190661115804553	0.76783	1.54183	0.00256488	1.28474	3.4728e-08	#N/A	#N/A	#N/A	#N/A
AT1G17610	-1.04316	0.2851	1.03907	0.33658	-1.0372	0.173165	1.00603	0.467496	-1.00616	0.459786	0,158875588912457	0.894666	0.604891	0.177824	0.351192	0.193434	#N/A	#N/A	#N/A	#N/A
AT1G17615	-1.07644	0.0585274	-1.03011	0.367034	-1.08923	0.149111	-1.03117	0.285208	-1.07428	0.058848	0,69942582077316	filtre	0.00592298	filtre	0.735023	filtre	#N/A	#N/A	#N/A	#N/A
AT1G17620	-1.58992	0.154157	1.36607	0.159805	1.09912	0.225673	-1.11225	0.280485	-1.27798	0.284077	-0,448917887322684	0.00700626	-0.381138	0.340981	-0.494239	0.0446278	#N/A	#N/A	#N/A	#N/A
AT1G17630	-1.09571	0.157146	1.0955	0.216446	-1.10535	0.21253	-1.05242	0.299354	-1.13486	0.203695	0,123060451102614	0.974353	0.134328	0.85067	-0.056014	0.808674	#N/A	#N/A	#N/A	#N/A
AT1G17640	-1.06046	0.314564	1.15235	0.145934	1.02243	0.11377	1.027	0.437357	-1.06477	0.30462	-0,0166885955009294	0.997568	-0.0447277	0.958465	-0.373316	0.317339	#N/A	#N/A	#N/A	#N/A
AT1G17650	-1.45014	0.206949	1.06245	0.39246	1.00571	0.350159	-1.52466	0.0666039	-1.36039	0.114488	-0,116930468536553	0.922607	-0.684631	0.121575	-0.721868	0.00236274	#N/A	#N/A	#N/A	#N/A
AT1G17665	-1.85417	0.0896149	1.16275	0.257512	-1.33579	0.20939	-1.17241	0.209842	-1.36501	0.152344	-0,0439414196724983	0.996994	-0.469158	0.397741	-0.283662	0.319681	#N/A	#N/A	#N/A	#N/A
AT1G17680	-1.38515	0.0223046	1.08199	0.308782	-1.07472	0.0470725	-1.15438	0.25793	-1.42395	0.0603134	-0,0546849721156287	0.971505	-0.231308	0.59634	-0.172059	0.581358	#N/A	#N/A	#N/A	#N/A
AT1G17690	-2.64189	0.0552111	1.0079	0.456311	-1.70998	0.179888	-1.28686	0.242242	-2.46995	0.029446	0,111347738398827	0.914455	0.299653	0.51332	0.301272	0.203314	#N/A	#N/A	#N/A	#N/A
AT1G17700	1.09708	0.121438	-1.02898	0.369375	-1.00666	0.0882766	-1.16341	0.0818762	1.12063	0.265974	-0,212056141507547	0.917061	-1.54018	filtre	-2.62655	filtre	#N/A	#N/A	#N/A	#N/A
AT1G17710	-1.10811	0.0554736	-1.04382	0.0135176	-1.11703	0.168812	-1.11985	0.00636626	-1.00232	0.488283	0,612309648686533	filtre	-0.936018	filtre	-0.553338	filtre	#N/A	#N/A	#N/A	#N/A
AT1G17720	-1.87802	0.125847	-1.08779	0.324266	-1.70488	0.408069	-1.1909	0.272724	-1.5675	0.0990542	0,021049524348001	0.990515	0.420348	0.391346	0.447612	0.102401	#N/A	#N/A	#N/A	#N/A
AT1G17730	-1.64452	0.137346	-1.01096	0.459767	1.34784	0.148642	-1.07602	0.363392	1.32745	0.241459	-0,0318526551848027	0.987338	0.452643	0.271134	0.454564	0.0489561	#N/A	#N/A	#N/A	#N/A
AT1G17745	-1.46996	0.0388942	-1.1349	0.0782436	-1.57171	0.300652	1.07956	0.29015	-1.07594	0.32245	0,267382256725999	0.369578	3.89269	5.51345e-16	3.70397	4.49005e-26	#N/A	#N/A	#N/A	#N/A
AT1G17750	-1.28359	0.0252476	-1.00812	0.46642	1.22382	0.00205523	-1.40636	0.0508692	-1.36101	0.0322893	-0,515885824259506	0.432781	3.86027	2.47394e-12	4.14335	4.56596e-34	#N/A	#N/A	#N/A	#N/A
AT1G17760	-1.21077	0.146854	1.04055	0.379258	-1.04289	0.141413	-1.14479	0.223033	-1.31054	0.137484	0,00685422526054595	0.997849	-0.538624	0.171617	-0.633164	0.00948392	#N/A	#N/A	#N/A	#N/A
AT1G17770	1.91086	0.114152	-1.03594	0.412113	1.27011	0.241585	1.20064	0.148505	1.57986	0.15702	#VALUE!	NoExp	NoExp	NoExp	NoExp	NoExp	#N/A	#N/A	#N/A	#N/A
AT1G17780	-1.21173	0.184454	1.1709	0.239529	-1.17459	0.463082	1.09072	0.247281	1.05911	0.39656	-0,0131122240309107	0.998665	0.00528601	0.950858	-0.00315744	0.979437	#N/A	#N/A	#N/A	#N/A
AT1G17790	-1.48552	0.186663	1.18158	0.140995	-1.02185	0.216113	-1.11093	0.347704	-1.3986	0.160156	-0,0316690571496977	0.990835	-0.139014	0.803113	-0.0454076	0.918094	#N/A	#N/A	#N/A	#N/A
AT1G17800	1.15901	0.126255	-1.01222	0.241619	1.06893	0.214866	1.04205	0.0852537	1.13517	0.0996341	#VALUE!	NoExp	Inf	filtre	NoExp	NoExp	#N/A	#N/A	#N/A	#N/A
AT1G17810	1.76998	0.115462	-1.05505	0.0765574	1.14281	0.247327	1.27734	0.0362846	1.77907	0.11931	#VALUE!	NoExp	NoExp	NoExp	Inf	filtre	#N/A	#N/A	#N/A	#N/A
AT1G17820	-1.42949	0.0367052	-1.01942	0.282762	-1.29286	0.225226	-1.40989	0.0680646	-1.30104	0.0507263	-0,0462290671419847	0.984324	0.388635	0.371709	0.538191	0.0194512	#N/A	#N/A	#N/A	#N/A
AT1G17830	-1.19715	0.111709	1.36736	0.0655985	-1.036	0.159038	1.21047	0.0599232	-1.03445	0.349189	0,107123180802878	0.976173	1.66299	0.000236815	1.87945	3.00379e-09	#N/A	#N/A	#N/A	#N/A
AT1G17840	-1.44901	0.0897227	1.02594	0.410772	-1.21927	0.223767	-1.43577	0.0973154	-1.72142	0.0122368	0,207014092795428	0.367358	-1.25313	0.000616781	-1.90431	8.84889e-16	#N/A	#N/A	#N/A	#N/A
AT1G17850	-1.68567	0.186959	1.15499	0.264784	-1.65263	0.437335	-1.51695	0.130517	-2.51721	0.00504819	-0,137868347939778	0.86396	-0.829537	0.0858778	-0.727437	0.00499302	#N/A	#N/A	#N/A	#N/A
AT1G17860	-1.31956	0.035227	-1.01389	0.429272	1.755	0.0219506	1.44474	0.00372775	1.42001	0.214719	0,230991079951544	0.673026	2.17378	3.07787e-08	1.45223	1.75124e-08	#N/A	#N/A	#N/A	#N/A
AT1G17870	-1.12459	0.321655	2.6322	0.010896	-1.29382	0.361362	1.78868	0.0164718	-1.4401	0.0400489	-0,148288699542867	0.856735	-0.554687	0.256591	-0.776398	0.0134442	#N/A	#N/A	#N/A	#N/A
AT1G17880	-1.4992	0.194388	-1.0745	0.372178	1.0116	0.345344	-1.01543	0.465861	1.03625	0.426273	-0,115504944887575	0.797329	0.267836	0.57405	0.198544	0.491983	#N/A	#N/A	#N/A	#N/A
AT1G17890	-1.60156	0.0847402	-1.22759	0.0458442	1.1137	0.130191	-1.1451	0.127914	1.24425	0.0996993	0,0680271133320841	0.956737	0.629883	0.11039	0.582581	0.016954	#N/A	#N/A	#N/A	#N/A
AT1G17900	1.00135	0.479284	-1.03101	0.169762	1.01725	0.467775	-1.01571	0.312188	1.02637	0.200743	#VALUE!	NoExp	NoExp	NoExp	Inf	filtre	#N/A	#N/A	#N/A	#N/A
AT1G17910	1.85227	0.125573	-1.04748	0.31727	1.21208	0.207746	1.13255	0.242361	1.30505	0.234447	#DIV/0!	filtre	NoExp	NoExp	-0.175367	filtre	#N/A	#N/A	#N/A	#N/A
AT1G17920	-1.06607	0.279621	1.02037	0.424767	-1.1447	0.0377617	-1.15694	0.0980492	-1.16433	0.0952811	0,0229356803712885	0.994423	-1.86563	0.000235614	-1.6582	3.80984e-07	#N/A	#N/A	#N/A	#N/A
AT1G17930	-1.44192	0.0530082	-1.02067	0.378918	-1.18702	0.155412	-1.15571	0.148326	-1.1552	0.152092	0,00936376089200024	0.998623	-0.315213	0.467469	-0.261897	0.331337	#N/A	#N/A	#N/A	#N/A
AT1G17940	-1.2638	0.156509	1.14242	0.213432	-1.04521	0.193408	-1.26171	0.171598	-1.2711	0.0592097	-0,344498142342819	0.0301939	-0.968705	0.0182899	-0.91417	8.50462e-05	#N/A	#N/A	#N/A	#N/A
AT1G17950	1.29578	0.0834293	-1.05916	0.0950457	1.09601	0.190368	1.07049	0.0700934	1.11488	0.107035	0,0576115776038922	filtre	0.96901	filtre	-0.156026	filtre	#N/A	#N/A	#N/A	#N/A
AT1G17960	1.13742	0.142988	-1.08313	0.206152	-1.01436	0.0838921	-1.08689	0.0684343	-1.00757	0.447728	0,322951589977401	filtre	0.688394	filtre	0.945958	filtre	#N/A	#N/A	#N/A	#N/A
AT1G17970	-1.15161	0.163924	1.09107	0.125345	-1.32581	0.187732	-1.27188	0.140205	-1.19429	0.0338772	-0,428684698318102	0.0119638	-1.09649	0.00258859	-1.00594	0.000304623	#N/A	#N/A	#N/A	#N/A
AT1G17980	-1.32299	0.0295386	-1.12305	0.0075086	1.27155	0.00626806	-1.33363	0.0945638	-1.21597	0.262983	-0,134705406959675	0.790584	-0.2952	0.48002	-0.309032	0.222518	#N/A	#N/A	#N/A	#N/A
AT1G17990	-1.17172	0.127668	1.11064	0.159765	-1.32628	0.263993	-1.36251	0.042268	-1.37133	0.0586861	0,156856591727474	0.932007	0.354889	0.556448	0.619256	0.0540101	-1.13627	1	-0.979105	1
AT1G18000	-1.39232	0.147702	-1.34293	0.163259	-1.951	0.188799	-1.87656	0.0283797	-1.42718	0.264859	-0,146607093388098	filtre	-1.58854	filtre	-1.35061	filtre	#N/A	#N/A	#N/A	#N/A
AT1G18020	-1.65353	0.0108091	-1.072	0.287542	-1.69447	0.43807	-1.37502	0.0952292	-1.26688	0.261982	1,14610688836263	filtre	#NAME?	filtre	1.60301	filtre	#N/A	#N/A	#N/A	#N/A
AT1G18030	-1.3515	0.0694301	1.02811	0.25804	-1.24845	0.282596	-1.16379	0.188205	-1.16376	0.241714	0,0295572854682795	0.994423	-0.0499979	0.871501	-0.0709772	0.808346	#N/A	#N/A	#N/A	#N/A
AT1G18040	-1.54165	0.111355	-1.08319	0.21344	-1.00769	0.136107	-1.38111	0.0396179	-1.48104	0.126318	-0,0447795290265591	0.994126	-0.217875	0.687334	-0.0820316	0.792319	#N/A	#N/A	#N/A	#N/A
AT1G18050	1.15284	0.105559	-1.06317	0.168233	1.02693	0.242855	1.07178	0.240691	1.06187	0.285087	0,302980624138146	filtre	#NAME?	filtre	#NAME?	filtre	#N/A	#N/A	#N/A	#N/A
AT1G18060	-1.12597	0.291212	1.41732	0.0211222	1.07596	0.486538	-1.3257	0.027346	-1.02302	0.400638	0,169175678999966	0.526256	-0.735057	0.099428	-0.716332	0.00316588	#N/A	#N/A	#N/A	#N/A
AT1G18070	-1.33337	0.111003	1.06159	0.256514	1.17148	0.0693518	-1.06486	0.363681	-1.5352	0.0737088	0,0419381127164809	0.987338	0.388897	0.430894	0.513769	0.0781337	#N/A	#N/A	#N/A	#N/A
AT1G18080	-1.23664	0.150275	-1.09069	0.311435	-1.19267	0.175941	-1.04299	0.352317	-1.22204	0.0685865	-0,107189623188206	0.841984	0.429943	0.370442	0.480096	0.103691	#N/A	#N/A	#N/A	#N/A
AT1G18090	-1.28933	0.116199	-1.05278	0.187304	-1.02941	0.130126	-1.21522	0.0821602	-1.20163	0.0386031	-0,154113466972618	0.843604	-0.544484	0.228967	-0.47537	0.100504	#N/A	#N/A	#N/A	#N/A
AT1G18100	1.47081	0.0750443	-1.01524	0.45772	1.32104	0.256672	1.09063	0.169984	1.04645	0.319336	-0,353242312417874	filtre	0.297476	filtre	#NAME?	filtre	-1.45132	0.00483248	-1.38209	0.00254197
AT1G18120	1.05296	0.266574	1.05554	0.097999	1.0092	0.300376	-1.00608	0.406937	1.11233	0.277009	-1,60768642671864	filtre	-0.834582	filtre	0.123642	filtre	#N/A	#N/A	#N/A	#N/A
AT1G18130	1.20343	0.134165	1.0234	0.296577	1.03202	0.210455	1.05582	0.247363	1.10401	0.134449	#VALUE!	NoExp	NoExp	NoExp	Inf	filtre	#N/A	#N/A	#N/A	#N/A
AT1G18140	1.07233	0.393003	-1.00786	0.481105	-1.20444	0.0312828	-1.20139	0.126281	-1.11599	0.254199	1,7502722992059	filtre	2.50645	filtre	0.407182	filtre	#N/A	#N/A	#N/A	#N/A
AT1G18150	-1.68119	0.0980674	-1.23746	0.0884813	-1.01806	0.176434	-1.23119	0.132411	-1.13791	0.229423	0,211465333180274	0.352697	-0.52	0.302556	-0.505672	0.0903766	#N/A	#N/A	#N/A	#N/A
AT1G18160	-1.79493	0.0447471	-1.17029	0.0499121	1.06856	0.0497716	-1.38252	0.0876157	-1.426	0.194021	0,0278109934080916	0.987338	0.197208	0.673623	0.0909191	0.785627	#N/A	#N/A	#N/A	#N/A
AT1G18170	1.28878	0.18232	1.20073	0.0139508	-1.00364	0.116384	-1.01337	0.463987	1.28356	0.291097	-0,117530544418587	0.900797	-0.419981	0.418894	-0.524793	0.0327357	#N/A	#N/A	#N/A	#N/A
AT1G18180	1.26635	0.059051	1.1002	0.134023	1.11916	0.108238	1.06769	0.193986	1.13308	0.131059	0,127103482282598	0.974562	-0.287182	0.642345	-0.273169	0.461588	#N/A	#N/A	#N/A	#N/A
AT1G18190	-1.37489	0.0124711	1.02503	0.408275	-1.22366	0.0532458	-1.30538	0.0238092	-1.66603	0.00311666	0,0698657243616128	0.97406	-0.305651	0.457609	-0.377253	0.126823	#N/A	#N/A	#N/A	#N/A
AT1G18200	1.66801	0.118644	-1.09801	0.199475	1.11969	0.197548	1.13502	0.149493	1.612	0.242639	-0,251521667576335	0.789994	1.9009	2.94745e-08	1.9067	8.90979e-16	#N/A	#N/A	#N/A	#N/A
AT1G18210	-1.13002	0.310773	-1.5985	0.0179584	1.43943	0.0206792	1.18138	0.258977	2.01795	0.0219449	-0,00276341826142827	0.993285	2.04601	1.77422e-06	1.91381	3.46062e-11	#N/A	#N/A	#N/A	#N/A
AT1G18220	-1.00349	0.47944	1.01177	0.44926	-1.01509	0.380741	1.03583	0.313586	1.00555	0.465838	#NUM!	filtre	#NAME?	filtre	Inf	filtre	#N/A	#N/A	#N/A	#N/A
AT1G18230	-1.08591	0.26679	-1.0413	0.414194	-1.06128	0.419803	-1.05015	0.350447	-1.08882	0.255464	0,342640662087415	filtre	0.664264	filtre	0.801918	filtre	#N/A	#N/A	#N/A	#N/A
AT1G18240	-1.0016	0.455929	-1.0352	0.274775	-1.05052	0.00793606	1.38448	0.260948	-1.06338	0.195678	0,0757151051489644	filtre	-1.33295	filtre	-0.292288	filtre	#N/A	#N/A	#N/A	#N/A
AT1G18250	-1.02957	0.447544	-1.00513	0.47947	-1.02576	0.462753	-1.31473	0.0242478	-1.12679	0.0764999	-0,267408528437107	0.816741	-1.07493	0.038283	-0.865751	0.0159365	#N/A	#N/A	#N/A	#N/A
AT1G18260	-1.3452	0.0108296	1.02181	0.277046	-1.33293	0.492361	-1.1026	0.0837722	1.05804	0.390756	0,0193343075182269	0.987338	-0.083944	0.933488	0.0111218	0.957767	#N/A	#N/A	#N/A	#N/A
AT1G18265	1.00066	0.496844	1.08342	0.192886	-1.12297	0.186814	1.15709	0.346416	-1.12228	0.108261	-0,0597422322351617	0.984324	-1.55013	0.0210759	-1.19901	0.0113023	#N/A	#N/A	#N/A	#N/A
AT1G18270	-2.59528	0.0393444	-1.41586	0.0347661	-1.6885	0.172791	-1.11945	0.378589	-1.18006	0.231417	-0,384047700179226	0.120397	-0.213457	0.888657	-0.448818	0.330554	#N/A	#N/A	#N/A	#N/A
AT1G18280	1.08878	0.249539	-1.15849	0.108733	1.00829	0.426093	-1.04472	0.345206	-1.01557	0.404341	-0,697019375861854	filtre	#NAME?	filtre	-0.131568	filtre	#N/A	#N/A	#N/A	#N/A
AT1G18290	1.01871	0.418887	-1.12169	0.138477	1.14445	0.126734	1.01653	0.453799	1.69924	0.0740803	-0,390143709436664	filtre	1.3149	filtre	0.910637	filtre	#N/A	#N/A	#N/A	#N/A
AT1G18300	-1.17771	0.078997	-1.12178	0.274801	2.69901	0.00736525	1.50111	0.0616106	3.06004	0.0267469	0,195864731448685	0.86396	4.70187	3.06244e-25	4.63528	2.87771e-57	-1.47822	0.00275193	-1.70386	7.65985e-07
AT1G18310	1.56616	0.0664	1.04766	0.283941	1.21527	0.261271	1.20267	0.0281438	1.49964	0.189411	-0,321834713442163	filtre	-0.676664	filtre	-0.0579354	filtre	#N/A	#N/A	#N/A	#N/A
AT1G18320	1.92512	0.119224	-1.07913	0.21191	-1.013	0.142533	1.17632	0.131101	1.17574	0.155416	-0,370179545064373	0.612812	0.192526	0.8003	0.598139	0.11366	#N/A	#N/A	#N/A	#N/A
AT1G18330	-1.56521	0.0399279	1.05894	0.264804	1.11899	0.0477048	-1.25116	0.198717	-1.19937	0.236331	-0,0306621556472609	0.994243	-2.12907	2.54306e-09	-1.63774	2.22665e-08	#N/A	#N/A	#N/A	#N/A
AT1G18335	-1.00962	0.422852	1.08361	0.169233	-1.02847	0.19235	1.02332	0.449097	1.12081	0.32498	0,0520441363304312	0.977313	-0.508357	0.303151	-0.315124	0.261029	#N/A	#N/A	#N/A	#N/A
AT1G18340	-1.14802	0.361796	1.21755	0.155195	-1.09212	0.484276	1.05819	0.304531	1.09947	0.321696	0,0434493286982522	0.987338	-0.706049	0.0955262	-0.617396	0.0226001	#N/A	#N/A	#N/A	#N/A
AT1G18350	1.09635	0.109142	-1.04251	0.318765	1.01822	0.267404	1.08959	0.213221	1.16836	0.0332221	-0,0560882437435403	filtre	2.03913	1.11611e-05	2.0898	1.04084e-08	#N/A	#N/A	#N/A	#N/A
AT1G18360	-1.27695	0.217727	1.25438	0.0817096	1.36847	0.125772	-1.12513	0.300188	-1.10545	0.348279	0,270730822254467	0.117943	-1.02887	0.0223065	-0.932914	0.00192757	#N/A	#N/A	#N/A	#N/A
AT1G18370	-1.22495	0.195243	1.0999	0.313074	1.14364	0.141207	-1.4652	0.0047521	-1.30902	0.0735086	0,163056327204414	filtre	-0.370593	filtre	-0.515684	filtre	#N/A	#N/A	#N/A	#N/A
AT1G18380	-1.90984	0.00572684	-1.8965	0.0278996	1.11443	0.00262612	-1.43837	0.0683899	1.24049	0.219114	#N/A	#N/A	#N/A	#N/A	#N/A	#N/A	#N/A	#N/A	#N/A	#N/A
AT1G18390	-1.67394	0.0334077	-1.31362	0.0499785	1.29062	0.0171975	-1.23727	0.138579	-1.0662	0.419584	0,0041507303452716	0.897907	3.26604	3.10653e-12	3.07237	2.0599e-23	#N/A	#N/A	#N/A	#N/A
AT1G18400	-1.14551	0.23389	1.34432	0.0661564	1.12507	0.0383981	1.03475	0.446241	1.03366	0.425699	-0,518613754668073	0.0317836	0.0354875	0.892868	-0.403086	0.140759	#N/A	#N/A	#N/A	#N/A
AT1G18410	1.37701	0.13987	-1.03791	0.309806	1.08306	0.273535	1.04372	0.344726	1.22245	0.247793	0,151520022914851	filtre	1.13696	filtre	1.40301	filtre	#N/A	#N/A	#N/A	#N/A
AT1G18420	-1.34285	0.0855187	-1.17024	0.134242	-1.50109	0.398543	-1.41058	0.0534547	-1.15573	0.153831	-0,607466330017134	filtre	1.68731	filtre	2.59404	filtre	#N/A	#N/A	#N/A	#N/A
AT1G18440	-1.09926	0.3297	-1.10958	0.245716	-1.01538	0.460612	-1.28062	0.0535388	1.03527	0.409764	0,0371445870796534	0.987338	-0.103954	0.824681	-0.287785	0.259716	#N/A	#N/A	#N/A	#N/A
AT1G18450	-1.72186	0.107303	1.06039	0.385832	-1.08597	0.190958	1.02349	0.449173	-1.30711	0.0868401	-0,0951756471487274	0.922836	-0.276967	0.500207	-0.359584	0.140545	#N/A	#N/A	#N/A	#N/A
AT1G18460	-1.4252	0.0489031	1.11214	0.138174	-1.19198	0.155424	-1.26158	0.205781	-1.26437	0.257325	-0,259213427615973	0.264377	-0.932759	0.075684	-1.12631	0.000416124	#N/A	#N/A	#N/A	#N/A
AT1G18470	-2.05799	0.119864	1.12387	0.277272	-1.33548	0.244555	1.06311	0.42162	-1.37633	0.307498	0,0445926516679	0.983782	-0.364034	0.405382	-0.291862	0.274227	#N/A	#N/A	#N/A	#N/A
AT1G18480	1.08604	0.311553	1.09136	0.369149	1.12229	0.330226	1.26089	0.084884	1.31333	0.0919328	-0,0143403061571347	0.996829	1.69584	1.43243e-06	1.62904	2.41684e-12	#N/A	#N/A	#N/A	#N/A
AT1G18485	-1.03107	0.442573	1.06732	0.0428722	-1.12665	0.182101	-1.05784	0.336679	-1.20306	0.049126	-0,025362781704395	0.998623	-0.36838	0.493931	-0.452854	0.104904	#N/A	#N/A	#N/A	#N/A
AT1G18490	-1.12225	0.275011	1.02616	0.380169	-1.04941	0.350382	-1.19781	0.0761628	-1.07004	0.327652	-0,123599042572426	0.888325	-0.645905	0.131266	-0.535652	0.0319168	#N/A	#N/A	#N/A	#N/A
AT1G18500	-1.48118	0.168933	1.0772	0.237454	-1.55072	0.128066	-1.08489	0.38579	-1.44763	0.0816217	-0,211304519898628	0.418062	0.904716	0.0514097	0.900354	0.00128457	#N/A	#N/A	#N/A	#N/A
AT1G18510	1.05735	0.192934	-1.08021	0.0350069	1.01576	0.31273	1.03372	0.321745	1.11106	0.2947	#VALUE!	NoExp	NoExp	NoExp	NoExp	NoExp	#N/A	#N/A	#N/A	#N/A
AT1G18520	1.2755	0.0925855	1.01348	0.41459	1.14525	0.374047	1.08897	0.036887	1.0216	0.250667	#VALUE!	NoExp	NoExp	NoExp	NoExp	NoExp	#N/A	#N/A	#N/A	#N/A
AT1G18530	1.13578	0.16631	-1.0172	0.305016	1.03048	0.231912	1.05042	0.337886	1.01002	0.409163	-0,299110251707299	filtre	0.181036	filtre	-0.00473819	filtre	#N/A	#N/A	#N/A	#N/A
AT1G18540	-1.56737	0.21283	1.30456	0.125572	1.2199	0.280277	1.25952	0.147857	1.39705	0.117843	-0,0374299429998056	0.978948	0.789449	0.0881103	0.826947	0.00479218	#N/A	#N/A	#N/A	#N/A
AT1G18550	1.07972	0.298894	-1.03203	0.401577	-1.07093	0.271156	-1.11536	0.0459001	1.06946	0.402906	0,168401183324472	0.933073	-0.265132	0.629615	-0.765145	0.0211327	#N/A	#N/A	#N/A	#N/A
AT1G18560	-1.20139	0.0468937	-1.0129	0.418266	-1.06282	0.0563042	-1.20485	0.0980901	-1.28476	0.0310024	0,162649979652728	0.825891	0.544428	0.186288	0.197907	0.491849	#N/A	#N/A	#N/A	#N/A
AT1G18570	-1.73434	0.0185195	-1.41088	0.0694994	1.29681	0.0113135	-1.02253	0.437362	1.43272	0.0859829	-0,303601660351974	0.997849	4.61495	1.40645e-11	4.75567	3.88674e-24	#N/A	#N/A	#N/A	#N/A
AT1G18580	-2.23631	0.120419	-1.09862	0.0126672	-1.09156	0.188087	-1.23276	0.0781034	-2.15315	0.0552269	-0,115524743424902	0.822372	-0.0836818	0.859087	-0.141262	0.593444	#N/A	#N/A	#N/A	#N/A
AT1G18590	-1.26784	0.199015	1.37481	0.0222757	-1.09454	0.30442	-1.13695	0.220721	-1.03098	0.269615	0,218789382289918	0.434344	2.97424	4.82106e-12	2.82531	3.24264e-22	2.55576	0	1.89399	2.97637e-09
AT1G18600	-1.17314	0.102446	-1.15468	0.06686	-1.25041	0.323928	-1.20571	0.0677233	-1.03115	0.445643	0,0853259759517539	0.956737	0.579056	0.185055	0.372293	0.143492	#N/A	#N/A	#N/A	#N/A
AT1G18610	1.67955	0.0795822	-1.02475	0.347302	1.10861	0.160605	1.14832	0.137988	1.12042	0.36232	-0,011268880705665	0.998623	-0.668132	0.198363	-0.782385	0.0169962	#N/A	#N/A	#N/A	#N/A
AT1G18620	-1.8112	0.0325153	1.15799	0.206289	-1.57512	0.200895	-1.24043	0.136044	-1.69083	0.0212555	-0,134659633648862	0.752218	-1.01626	0.0517195	-1.25236	0.00011733	#N/A	#N/A	#N/A	#N/A
AT1G18630	-1.30033	0.240334	1.03852	0.443883	-1.26475	0.463546	-1.16501	0.121615	1.02246	0.471097	-0,125616395992412	0.808561	0.806338	0.0311705	0.914319	8.0035e-05	#N/A	#N/A	#N/A	#N/A
AT1G18640	-1.50532	0.163129	1.10367	0.30429	-1.28324	0.483168	1.04895	0.368261	1.06758	0.411964	-0,0975621543794901	0.890145	-0.0550844	0.918466	-0.084079	0.780509	#N/A	#N/A	#N/A	#N/A
AT1G18650	-1.37687	0.185579	1.1507	0.252268	-1.43422	0.498258	-1.50377	0.0636142	-1.36518	0.10327	-0,109566811080146	0.795163	-1.53024	0.0197022	-1.63478	3.26134e-10	#N/A	#N/A	#N/A	#N/A
AT1G18660	-1.38415	0.151865	1.06109	0.0601631	-1.27628	0.32692	-1.23176	0.0769523	-2.0208	0.039283	-0,0424404131878048	0.987338	-0.802349	0.050731	-0.702546	0.00342992	#N/A	#N/A	#N/A	#N/A
AT1G18670	-1.45784	0.0451477	1.11774	0.283703	-1.41074	0.279343	-1.45776	0.0357481	-1.61209	0.0206881	-0,126332373167903	0.814677	-0.80737	0.0704888	-1.34619	1.77167e-07	#N/A	#N/A	#N/A	#N/A
AT1G18680	-1.11728	0.266089	1.10248	0.19351	-1.23727	0.36527	1.0254	0.39842	1.02503	0.427882	-0,103489794010613	0.959551	-0.164609	0.784882	-0.248989	0.466254	#N/A	#N/A	#N/A	#N/A
AT1G18690	-1.20507	0.102523	-1.09047	0.164462	-1.17511	0.319496	-1.18747	0.190144	-1.08847	0.123863	0,0343582082496035	0.987338	-0.164618	0.796406	-0.144469	0.650832	-1.3576	0.0318657	-1.25635	0.0390348
AT1G18700	-1.05341	0.306842	1.11185	0.222272	-1.01049	0.288215	1.01447	0.450019	-1.40667	0.0405488	-0,0564335409070598	0.967323	-0.619322	0.122697	-0.71278	0.00578681	#N/A	#N/A	#N/A	#N/A
AT1G18710	1.09368	0.172482	1.19273	0.132613	-1.19862	0.00417225	-1.07193	0.203248	-1.01163	0.427671	-0,36031194399331	0.952588	-1.27477	0.230436	-0.587366	0.144692	#N/A	#N/A	#N/A	#N/A
AT1G18720	-1.13524	0.371107	1.27883	0.151534	-1.21067	0.479829	1.18592	0.110187	-1.0999	0.234449	-0,187466488338317	0.494571	0.11848	0.796962	0.0740657	0.793236	#N/A	#N/A	#N/A	#N/A
AT1G18730	1.10896	0.395358	-1.01096	0.474116	1.01681	0.406078	-1.71346	0.0220617	-1.02994	0.425183	-0,0204264664678938	0.986352	-0.78407	0.189728	-0.948895	0.000813799	#N/A	#N/A	#N/A	#N/A
AT1G18740	-1.10661	0.195473	1.11601	0.191939	-1.0812	0.380027	-1.0245	0.396768	1.0441	0.392839	0,285896710579131	0.25914	1.73719	6.83012e-06	1.29819	1.01037e-06	#N/A	#N/A	#N/A	#N/A
AT1G18750	1.23207	0.191975	1.26092	0.00162957	1.0579	0.291314	-1.06944	0.0324509	-1.08082	0.368108	-0,0768588166597704	0.986352	-0.574484	0.251631	-0.450916	0.137341	#N/A	#N/A	#N/A	#N/A
AT1G18760	1.68059	0.132681	-1.02829	0.326968	1.22001	0.24325	1.15237	0.226188	1.31992	0.248604	#DIV/0!	filtre	NoExp	NoExp	#NAME?	filtre	#N/A	#N/A	#N/A	#N/A
AT1G18770	2.24441	0.105442	-1.04577	0.396581	1.22873	0.23615	1.20786	0.0937887	1.25184	0.0969572	#VALUE!	NoExp	NoExp	NoExp	NoExp	NoExp	#N/A	#N/A	#N/A	#N/A
AT1G18780	1.01762	0.369781	-1.01882	0.342728	1.0002	0.475037	1.02394	0.309172	1.00318	0.468783	#VALUE!	NoExp	NoExp	NoExp	NoExp	NoExp	#N/A	#N/A	#N/A	#N/A
AT1G18790	-1.01904	0.0346828	1.06832	0.0728419	-1.02723	0.113144	1.00745	0.444656	1.02296	0.346719	#VALUE!	NoExp	NoExp	NoExp	NoExp	NoExp	#N/A	#N/A	#N/A	#N/A
AT1G18800	1.26713	0.141327	1.23072	0.0681496	1.15674	0.231119	1.08778	0.171466	-1.199	0.00463655	-0,0958965656165431	0.903582	0.513554	0.186034	0.571198	0.0147742	-0.29142	1	-0.37309	1
AT1G18810	-1.33898	0.0589621	1.19282	0.263554	-1.28194	0.257051	-1.35987	0.0469899	-1.68659	0.0164718	0,420059810100957	0.188804	-1.43951	0.00326398	-2.07491	1.87554e-09	-1.4774	0.00279989	-2.25827	0
AT1G18830	-1.41598	0.0155114	-1.97558	0.00510676	-2.15822	0.0208072	-1.97264	0.00363332	-1.45537	0.0314896	-0,807093182782713	filtre	-0.379162	filtre	0.326599	filtre	0.094255	1	0.618927	1
AT1G18840	-1.04266	0.441874	-1.09176	0.0851544	-1.26304	0.254699	-1.39649	0.0218278	-1.4376	0.00113932	0,0481223297097016	0.987338	-0.657032	0.0990179	-0.90119	0.000273823	-1.29651	0.102254	-1.60263	1.16777e-05
AT1G18850	-1.36264	0.0689032	1.00386	0.493008	-1.16511	0.116364	1.08563	0.232592	-1.114	0.358362	0,0259411986191627	0.987338	0.628227	0.112115	0.778483	0.0012012	0.633786	1	0.627607	1
AT1G18860	2.4847	0.108972	-1.05723	0.348063	1.68235	0.315155	1.35579	0.0949689	1.48952	0.0809979	#NUM!	filtre	5.07061	filtre	Inf	filtre	2.31299	0	2.80721	0
AT1G18870	-1.3618	0.110587	-1.10557	0.214089	1.06022	0.0694682	-1.87121	0.00775102	-1.53916	0.0504972	0,0720150368983821	0.984324	-0.478934	0.504488	-0.520556	0.0902454	#N/A	#N/A	#N/A	#N/A
AT1G18880	-1.24594	0.136789	-1.01211	0.448481	-1.29933	0.488992	-1.17545	0.20769	-1.35765	0.00931493	-0,183241504045467	0.952588	-0.275957	0.607243	-0.296067	0.430138	0.462964	1	0.654413	1
AT1G18890	-2.11999	0.0361371	-1.23653	0.0197376	1.55804	0.0404028	-1.14253	0.135298	-1.09344	0.2953	-0,00446934412441388	0.946508	2.25688	6.01303e-07	2.06938	5.51814e-15	4.04103	0	3.60988	0
AT1G18900	-2.11524	0.00474541	-1.29463	0.0885003	-1.04524	0.0293617	-1.56244	0.0282658	-1.70177	0.0255505	0,17122590559271	0.804247	2.19964	1.73901e-07	1.98226	1.96569e-14	0.32537	1	0.483774	1
AT1G18910	-1.1075	0.0401122	-1.02472	0.331731	-1.0337	0.0530578	-1.05736	0.157857	-1.12443	0.0795301	0,219475816959396	0.445183	-0.406297	0.996032	-0.285015	0.729412	1.48271	0.00250289	1.59066	1.59455e-05
AT1G18920	-1.39566	0.0296677	-1.1344	0.1425	-1.0903	0.0480501	-1.3246	0.103495	-1.35038	0.0533553	#N/A	#N/A	#N/A	#N/A	#N/A	#N/A	#N/A	#N/A	#N/A	#N/A
AT1G18930	1.25793	0.227737	1.04214	0.0919795	1.18315	0.394054	1.00688	0.394396	-1.02506	0.251151	#VALUE!	NoExp	NoExp	NoExp	NoExp	NoExp	#N/A	#N/A	#N/A	#N/A
AT1G18940	-1.04144	0.118438	1.03584	0.400531	-1.00053	0.0888047	-1.07218	0.199272	1.03238	0.375973	-0,0191218891632963	0.997784	-0.174857	0.917705	0.0219419	0.875553	0.360716	1	0.241966	1
AT1G18950	-2.16578	0.096201	-1.10146	0.295225	-1.37642	0.099371	-1.41393	0.224233	-2.32175	0.0826874	0,0261267129887823	0.98801	0.281153	0.508911	0.241334	0.319712	0.567098	1	0.259494	1
AT1G18960	1.12268	0.0720122	1.09326	0.164929	1.1096	0.423318	1.03765	0.154965	1.00573	0.440227	-0,381009055063686	filtre	0.82868	filtre	0.880607	filtre	#N/A	#N/A	#N/A	#N/A
AT1G18970	-1.01055	0.332955	-1.02108	0.191607	-1.01311	0.360959	-1.04959	0.00240851	1.0338	0.132126	#DIV/0!	filtre	Inf	filtre	-1.18288	filtre	0.315496	1	0.126387	1
AT1G18980	-1.29878	0.0106959	-1.02635	0.396146	-1.3609	0.328813	-1.0647	0.347947	1.00417	0.493211	#VALUE!	NoExp	Inf	filtre	Inf	filtre	1.79448	1.76219e-06	2.54227	0
AT1G18990	-1.0412	0.291521	1.07258	0.155039	-1.05845	0.309004	-1.06922	0.0706769	-1.08538	0.0152941	0,363596265801425	filtre	-1.72633	filtre	-1.35835	filtre	#N/A	#N/A	#N/A	#N/A
AT1G19000	-1.52435	0.197831	1.41432	0.0204885	-1.81389	0.386383	1.07713	0.324546	-1.47121	0.0707367	-0,0620796468757318	0.952588	-0.996049	0.0330836	-1.0403	0.00118013	-1.7365	7.50715e-06	-2.13428	0
AT1G19010	-1.25946	0.0305808	1.0304	0.321794	-1.12121	0.114559	-1.17136	0.116486	-1.15539	0.170205	-0,0742007526532031	0.976173	0.652218	0.103986	0.698407	0.00705488	1.39704	0.0146164	1.43433	0.000760312
AT1G19020	-1.20895	0.250305	-1.21965	0.0987898	1.53885	0.143645	-1.10807	0.395838	1.7277	0.165135	0,011042979915976	0.867469	6.55824	1.04071e-19	6.29389	9.08599e-36	4.172	0	4.29736	0
AT1G19025	-1.07405	0.24526	1.02613	0.391637	-1.0956	0.172837	-1.02493	0.398963	1.26028	0.324232	0,00912599588228846	0.997707	1.1491	0.0108398	1.22066	0.000172419	0.52369	1	1.34813	0.00544443
AT1G19030	1.17546	0.071415	1.05817	0.127912	1.09132	0.313148	1.14467	0.0369643	1.04425	0.147092	#VALUE!	NoExp	Inf	filtre	Inf	filtre	#N/A	#N/A	#N/A	#N/A
AT1G19040	1.10469	0.0551966	1.01515	0.3684	1.06443	0.357756	1.07877	0.0644502	1.09941	0.313581	#VALUE!	NoExp	NoExp	NoExp	NoExp	NoExp	#N/A	#N/A	#N/A	#N/A
AT1G19050	1.38147	0.0661157	1.28484	0.00280936	1.70188	0.195894	1.06434	0.342486	1.1381	0.185575	-0,0865907775984435	0.984324	1.86303	1.02264e-05	1.38012	0.0011468	-1.63912	7.73176e-05	-1.38418	0.00242405
AT1G19060	1.93739	0.0788312	1.06556	0.240438	1.25471	0.214305	1.33049	0.0771134	1.18791	0.0867366	1,34949808657374	filtre	#NAME?	filtre	#NAME?	filtre	#N/A	#N/A	#N/A	#N/A
AT1G19070	1.04229	0.188936	1.04862	0.327375	1.00428	0.160079	1.05595	0.132053	1.01052	0.402346	0,291797017328478	0.785753	-0.764863	filtre	-0.939796	0.00950591	-0.570595	1	-0.573912	1
AT1G19080	1.23482	0.0804594	-1.00286	0.488988	1.02563	0.0738021	1.2139	0.196614	1.22319	0.167766	-0,0820551106843514	0.976897	-0.459989	0.341654	-0.210488	0.508019	-1.62211	0.000114674	-0.75032	1
AT1G19090	1.06914	0.114576	1.10289	0.0839489	1.11384	0.401155	1.03248	0.238674	1.02257	0.274771	#VALUE!	NoExp	NoExp	NoExp	NoExp	NoExp	#N/A	#N/A	#N/A	#N/A
AT1G19100	-1.31374	0.147192	-1.0457	0.369507	-1.1385	0.243383	-1.01401	0.457771	-1.27771	0.101793	-0,0488713366626244	0.987338	-0.484	0.245998	-0.292039	0.299428	-0.359936	1	0.0427508	1
AT1G19110	-1.71332	0.103952	-1.17696	0.0719624	1.10669	0.104997	-1.43864	0.0856424	-1.47223	0.192216	-0,104658531523296	0.892634	-0.189922	0.6799	-0.333143	0.189226	-0.554932	1	-0.302077	1
AT1G19120	-1.33087	0.24954	1.10812	0.301316	-1.09123	0.319149	1.13765	0.156009	1.20009	0.116645	0,0474985228692132	0.976897	0.456633	0.244862	0.361885	0.121083	#N/A	#N/A	#N/A	#N/A
AT1G19130	-1.67006	0.0983841	-1.24472	0.0662194	-1.12694	0.249928	1.17656	0.233906	1.43777	0.149894	0,12684772719292	0.86396	1.59621	0.000113239	1.47013	1.56396e-07	1.26935	0.168968	0.807064	1
AT1G19140	-1.31346	0.21953	-1.04794	0.367182	-1.10742	0.306622	-1.20457	0.162832	-1.09969	0.283323	0,071115198088025	0.987338	0.24357	0.629376	0.187239	0.569831	-1.75461	4.79804e-06	-1.44667	0.000568248
AT1G19150	-1.03013	0.464474	1.12007	0.302901	-1.45049	0.197744	-1.58343	0.0414018	-1.80794	0.0249313	-0,0785446105837624	0.996829	-1.13204	0.124005	-1.38059	1.55913e-09	-4.22339	0	-4.2883	0
AT1G19160	1.2164	0.242928	1.02105	0.428048	-1.11098	0.207809	1.00968	0.458318	1.05379	0.334337	0,0151643089645606	filtre	1.10345	filtre	1.06926	filtre	#N/A	#N/A	#N/A	#N/A
AT1G19170	1.59639	0.120972	1.04046	0.118979	-1.07114	0.169355	1.01148	0.439431	1.05573	0.435031	-0,0229963126333594	0.994126	-0.269829	0.524309	-0.380723	0.128993	#N/A	#N/A	#N/A	#N/A
AT1G19180	-2.60452	0.030751	-1.24374	0.190603	1.93865	0.027313	-1.30718	0.0486636	-1.27628	0.197779	-0,214596432665309	0.419772	4.76968	3.12778e-14	4.65311	6.21578e-32	3.91585	0	3.5526	0
AT1G19190	-1.15173	0.0740835	-1.03653	0.39231	-1.14248	0.494944	-1.12153	0.112865	-1.05501	0.325598	-0,117664603931461	filtre	2.56153	2.99754e-07	2.91903	1.08024e-14	0.445825	1	0.528439	1
AT1G19200	-1.04755	0.330864	-1.04774	0.303143	1.03085	0.192745	-1.02827	0.391146	1.2569	0.06027	-0,298018749378111	0.700798	0.725782	0.128779	1.00656	0.00405836	0.242638	1	0.356172	1
AT1G19210	1.39544	0.171009	-1.00216	0.46699	1.13165	0.462369	1.05856	0.131122	1.38272	0.215436	1,77003571933909	filtre	6.23364	filtre	4.66715	filtre	0.7557	1	0.647123	1
AT1G19220	-1.33164	0.0350649	-1.03583	0.435574	-1.04213	0.0480999	-1.10942	0.31492	-1.1992	0.179254	-0,163840445450362	0.62616	-1.09788	0.00379199	-1.01462	0.000201216	#N/A	#N/A	#N/A	#N/A
AT1G19230	1.07968	0.240215	1.01245	0.362602	-1.01395	0.307103	-1.09484	0.20864	1.02828	0.331468	-0,368402634220084	filtre	1.80055	filtre	1.54059	filtre	#N/A	#N/A	#N/A	#N/A
AT1G19240	1.18605	0.098037	1.07993	0.123168	1.01432	0.100011	1.0092	0.484296	1.80801	0.0997811	0,0813838814919853	0.971896	0.822361	0.0279941	0.792855	0.00087231	0.807275	1	0.916316	1
AT1G19250	-1.07304	0.23604	-1.00887	0.466032	-1.12795	0.225919	-1.01077	0.462613	1.04727	0.294044	0,174956475051468	filtre	6.44841	7.0677e-11	5.6523	5.21927e-43	6.2961	0	5.85152	0
AT1G19260	1.04009	0.125433	1.02655	0.183714	1.03057	0.232811	1.04977	0.0623317	1.02376	0.241471	0,600488331767041	filtre	-2.29749	filtre	0.153052	filtre	#N/A	#N/A	#N/A	#N/A
AT1G19270	-1.44801	0.00777798	1.01768	0.391549	1.31705	0.0120192	-1.19309	0.213006	-1.12619	0.277442	0,164729453120127	0.52599	0.960922	0.0206643	0.939403	4.17385e-05	2.8284	0	3.16049	0
AT1G19290	-1.43824	0.0344364	-1.01291	0.388658	-1.22639	0.10971	-1.35565	0.085219	-1.45975	0.0112286	-0,147770828869149	0.915849	-0.506389	0.282434	-0.632682	0.0434649	#N/A	#N/A	#N/A	#N/A
AT1G19300	-1.01596	0.380109	1.10544	0.0766497	1.14799	0.111272	-1.24381	0.0207152	-1.11135	0.077074	-0,0983841938253875	0.987338	1.30807	0.000274893	1.44276	4.29213e-10	0.0343836	1	0.308814	1
AT1G19310	-1.14622	0.230112	-1.09323	0.253073	2.17444	0.0143057	1.05224	0.353521	1.93569	0.0987421	-0,0764607387714645	0.968024	1.47525	6.90406e-05	1.26612	3.53457e-07	1.03492	1	1.50464	0.000140153
AT1G19320	2.58097	0.115943	-1.07151	0.295102	3.40637	0.310384	1.29243	0.143062	3.34804	0.000400543	-0,541870073287106	filtre	2.02186	5.42617e-05	1.43367	filtre	#N/A	#N/A	#N/A	#N/A
AT1G19330	-1.44298	0.194895	1.00865	0.474975	-1.16467	0.281279	-1.16739	0.139789	-1.08294	0.343956	0,163239533626859	0.772903	-0.684437	0.08015	-0.686164	0.00348182	-1.4244	0.0084089	-1.42481	0.000950513
AT1G19340	1.03446	0.331723	1.0549	0.27101	-1.09145	0.033726	1.00845	0.44293	-1.05158	0.199465	-0,119867529650673	0.945614	-1.01598	0.0271291	-0.625016	0.0103955	-0.955633	1	-1.14856	0.334318
AT1G19350	1.00315	0.495917	1.06432	0.327974	-1.76017	0.0768874	-1.02202	0.445548	-2.5778	0.089284	-0,214894504139842	0.372053	-0.550419	0.286763	-0.474971	0.116653	-0.817625	1	-0.8293	1
AT1G19360	-2.0686	0.00760274	-1.47984	0.00445726	-1.17725	0.0338577	-1.51197	0.0200618	-1.39222	0.136296	0,00414807821720242	0.992597	1.26046	0.0033727	1.05599	1.6619e-05	2.73	0	2.22742	0
AT1G19370	-1.92583	0.0462911	1.15947	0.196014	1.35244	0.0201732	-1.05122	0.431312	-1.1632	0.247571	0,16988930294475	0.566308	0.156973	0.707519	-0.0100724	0.978003	0.18688	1	0.505321	1
AT1G19380	-1.20014	0.296665	-1.2069	0.0405136	5.92261	0.018075	2.39228	0.0675662	6.48106	0.000414183	-0,519648502111702	0.257411	2.42436	4.60755e-09	2.05439	6.50863e-11	1.86557	2.79918e-07	2.27288	0
AT1G19390	1.88778	0.112346	1.05147	0.346422	1.29845	0.235581	1.54301	0.150278	1.30965	0.158742	2,83928817191797	filtre	1.21261	filtre	-1.94526	filtre	#N/A	#N/A	#N/A	#N/A
AT1G19392	1.01405	0.430758	1.04613	0.104785	1.02872	0.368038	-1.03014	0.255039	-1.01908	0.30422	#VALUE!	NoExp	NoExp	NoExp	NoExp	NoExp	#N/A	#N/A	#N/A	#N/A
AT1G19394	3.4716	0.112834	-1.01392	0.470137	1.55608	0.230031	1.66603	0.106844	1.63103	0.111851	0,072562985006753	0.987338	-0.447859	0.423398	-0.638682	0.0877865	#N/A	#N/A	#N/A	#N/A
AT1G19397	1.00091	0.493608	1.0196	0.390069	-1.03843	0.140997	1.04069	0.234358	1.07764	0.312542	0,103973783725312	0.907065	0.0290092	0.853396	0.128754	0.560718	0.466976	1	0.768066	1
AT1G19400	-1.38828	0.256995	1.13827	0.368802	1.31129	0.193012	1.55971	0.0229414	1.34682	0.146389	0,0503374863375971	0.984324	-0.558276	0.172291	-0.655332	0.0269486	0.628464	1	0.103779	1
AT1G19410	-1.02404	0.181943	-1.02628	0.240397	-1.03999	0.467134	-1.01319	0.406987	-1.03451	0.235344	#VALUE!	NoExp	NoExp	NoExp	Inf	filtre	#N/A	#N/A	#N/A	#N/A
AT1G19415	1.06908	0.0682393	-1.00378	0.474856	-1.0056	0.0596804	1.05939	0.181453	-1.01788	0.354657	-0,291852218930949	filtre	-0.661788	filtre	1.26171	filtre	#N/A	#N/A	#N/A	#N/A
AT1G19420	1.06074	0.214376	-1.01029	0.365459	-1.00413	0.259359	1.00876	0.425261	1.06217	0.335188	0,26649534929173	0.855029	-0.0354825	0.968776	-0.510293	0.146804	#N/A	#N/A	#N/A	#N/A
AT1G19430	-1.38867	0.0522189	1.09017	0.345095	-1.25114	0.125799	-1.11214	0.316852	-1.41844	0.102682	-0,123472714336131	0.841416	-0.589405	0.123274	-0.86329	0.000499563	-0.272502	1	-0.322195	1
AT1G19440	-1.76923	0.105661	1.01043	0.453479	-1.24755	0.235225	-1.46609	0.0349786	-1.57846	0.0359711	-0,106869949471817	0.933735	0.275218	0.549205	-0.294799	0.215509	0.560268	1	0.600751	1
AT1G19450	-1.58774	0.220056	1.18887	0.135809	2.00138	0.093957	1.00152	0.497636	-1.42078	0.0991788	-0,416594415921197	0.0206323	-0.679116	0.168222	-0.703006	0.0252809	-0.881578	1	-1.21693	0.0874089
AT1G19460	1.18826	0.140255	1.03508	0.130477	1.10693	0.307136	1.08893	0.12387	1.33222	0.220441	#VALUE!	NoExp	NoExp	NoExp	NoExp	NoExp	#N/A	#N/A	#N/A	#N/A
AT1G19470	1.14153	0.0788925	1.01363	0.404211	1.10663	0.358951	1.24875	0.208543	1.0732	0.118896	#DIV/0!	filtre	Inf	filtre	1.52162	filtre	#N/A	#N/A	#N/A	#N/A
AT1G19480	-1.0845	0.337922	1.08209	0.094538	-1.15187	0.49979	-1.03618	0.428512	-1.01409	0.463718	0,135778486131204	0.897907	-0.451509	0.333054	-0.594222	0.0369016	#N/A	#N/A	#N/A	#N/A
AT1G19485	-1.14464	0.0648274	1.08614	0.0572706	-1.07618	0.176945	-1.07196	0.3806	1.0559	0.40222	0,0772556622708693	0.952588	-0.327454	0.468763	-0.270474	0.288254	-0.507671	1	0.0774892	1
AT1G19490	-1.01278	0.448283	1.18786	0.0886172	1.00226	0.420031	1.09659	0.10405	1.00654	0.46951	0,319482781264763	filtre	0.138036	filtre	0.0562462	0.686996	0.759954	1	0.255029	1
AT1G19500	2.59602	0.0791192	1.03325	0.392772	1.43654	0.233206	1.37237	0.0862388	1.26795	0.0290678	#VALUE!	NoExp	Inf	filtre	NoExp	NoExp	#N/A	#N/A	#N/A	#N/A
AT1G19510	-1.15205	0.0661899	-1.04163	0.318697	-1.13411	0.372334	-1.04581	0.35506	1.11857	0.138625	0,0589139603735803	0.981639	-0.767794	0.107822	-0.77374	0.0111799	#N/A	#N/A	#N/A	#N/A
AT1G19520	-1.6719	0.105445	-1.04142	0.153948	-1.45662	0.364303	-1.22137	0.2849	-1.75882	0.0114074	0,00367839713535244	0.998665	-0.163241	0.739357	-0.101202	0.763181	-0.297945	1	-0.602985	1
AT1G19525	-2.02514	0.0976594	-1.09443	0.130435	-1.72261	0.413537	-1.21774	0.28959	-2.26028	0.0222532	#N/A	#N/A	#N/A	#N/A	#N/A	#N/A	#N/A	#N/A	#N/A	#N/A
AT1G19530	-1.01031	0.475352	-1.28434	0.121336	-1.31669	0.0552793	1.28115	0.1626	1.21344	0.0831325	#NUM!	filtre	2.02506	filtre	Inf	filtre	#N/A	#N/A	#N/A	#N/A
AT1G19540	-1.2395	0.157905	-1.12059	0.131837	-1.34143	0.0376335	1.21282	0.235986	1.06887	0.405625	-0,680514877722515	0.104132	-0.749911	0.614276	-1.01633	filtre	#N/A	#N/A	#N/A	#N/A
AT1G19550	-1.079	0.205998	-1.03403	0.383735	-1.00615	0.0494124	-1.00133	0.494618	1.04978	0.379356	0,0190144480014101	filtre	1.19873	filtre	1.00576	filtre	#N/A	#N/A	#N/A	#N/A
AT1G19560	-1.04241	0.27131	-1.03499	0.208598	-1.05888	0.41364	-1.05101	0.230749	-1.04384	0.150306	-0,220738933689389	filtre	0.530198	filtre	-0.383886	filtre	#N/A	#N/A	#N/A	#N/A
AT1G19570	1.16478	0.363965	2.10166	0.00113253	1.07954	0.406631	1.4209	0.0170442	-1.10689	0.384962	-0,160045917649386	0.626195	-0.0584218	0.968776	-0.291271	0.36363	-3.20331	0	-3.13208	0
AT1G19580	-1.26738	0.210721	1.0678	0.328183	-1.01429	0.34409	-1.01515	0.462953	-1.02109	0.416133	-0,0323570570464564	0.987338	0.213602	0.614361	0.296234	0.234061	#N/A	#N/A	#N/A	#N/A
AT1G19600	-1.52959	0.136369	1.05346	0.281424	-1.71213	0.248831	-1.21496	0.117341	-1.89985	0.0139831	-0,204407514454249	0.308514	-0.390061	0.467523	-0.366867	0.359017	-0.712725	1	-0.768885	1
AT1G19610	1.84939	0.165809	1.07456	0.313711	1.19951	0.244055	2.74409	0.0297147	3.88969	0.00205788	0,453796949705285	filtre	2.5868	5.38272e-06	0.906814	0.0832929	3.06871	0	2.67436	0
AT1G19620	1.2103	0.249898	-1.0312	0.389921	-1.0598	0.106125	-1.07384	0.304542	1.14112	0.20372	0,309218836325022	filtre	-0.870066	filtre	-1.41636	filtre	-0.399814	1	-0.884852	1
AT1G19630	1.05592	0.205102	-1.08022	0.17756	-1.03567	0.11651	-1.02652	0.366886	1.14433	0.360244	0,664013043563701	filtre	-1.74458	filtre	-1.95477	filtre	-0.432325	1	-0.291708	1
AT1G19640	1.28901	0.00308423	-1.00933	0.436777	1.09126	0.118426	-1.06844	0.0217941	1.13629	0.332485	0,1510018457702	filtre	2.0743	filtre	2.14918	filtre	-0.59839	1	-0.232551	1
AT1G19650	1.11425	0.357462	-1.09298	0.218661	1.0786	0.497998	-1.20138	0.0689085	-1.08723	0.4022	0,134230762275906	0.715192	1.01739	0.00789608	1.23362	1.44808e-07	-1.06981	1	-0.630131	1
AT1G19660	-1.55431	0.158595	1.99053	0.0155435	-1.56155	0.485085	1.24093	0.00811228	1.06345	0.28822	-0,0362317250416871	0.994126	-0.481249	0.431029	-0.546335	0.134922	-1.39158	0.0163029	-1.42254	0.00100224
AT1G19670	1.16788	0.190168	-1.11855	0.25028	-1.49157	0.103233	-1.41109	6.96065e-05	-1.27678	0.22378	0,865678337804268	1.27244e-09	3.3917	2.96818e-13	3.17139	3.76946e-15	-2.34095	0	-2.57494	0
AT1G19680	-1.8903	0.118026	-1.41511	0.0686733	-1.58088	0.400074	-1.52719	0.0728491	-1.47055	0.146019	-0,0814531524239988	0.949443	0.150063	0.661711	0.326747	0.18188	#N/A	#N/A	#N/A	#N/A
AT1G19690	-1.18039	0.2107	-1.10516	0.336536	-1.25023	0.381681	-1.1244	0.248531	-1.22177	0.118484	0,111443329600133	0.86396	-0.57722	0.14042	-0.404924	0.0863598	-0.374862	1	-0.352239	1
AT1G19700	-1.60331	0.0581349	1.06799	0.243071	-1.26259	0.181581	-1.2544	0.0798247	-1.66578	0.0186043	0,0511596590792937	0.983782	-0.884079	0.0181932	-0.678383	0.00491392	-0.911878	1	-0.488247	1
AT1G19710	-1.30823	0.104605	-1.05293	0.318641	-1.19224	0.316094	-1.20986	0.0500454	-1.26201	0.0299358	0,248628449652092	0.234049	-0.149904	0.798046	-0.0845229	0.848886	-0.306432	1	-0.461317	1
AT1G19715	-1.4261	0.0901361	1.07967	0.307272	-1.04672	0.102769	-1.27773	0.149259	-1.3677	0.0190996	-0,0284168742907681	0.992387	-0.671634	0.167629	-0.752385	0.0102386	-1.56729	0.000397727	-1.26258	0.0342924
AT1G19720	-2.10941	0.0681613	1.09494	0.261464	-1.3606	0.100766	-1.40309	0.213525	-2.04699	0.0603315	-0,099301482937105	0.844791	-1.38356	0.000115329	-1.49036	1.82929e-07	-1.1609	1	-1.44252	0.000626857
AT1G19730	-1.2178	0.217749	1.09553	0.129424	-1.11856	0.479402	1.06677	0.258742	1.32718	0.165376	0,160997652371121	0.825891	0.179142	0.706793	0.250277	0.345487	0.337691	1	0.424228	1
AT1G19740	-1.2742	0.298721	1.10975	0.246391	-1.04078	0.331436	1.06255	0.346072	1.23376	0.295084	-0,0426129826854739	0.986352	-0.693911	0.108108	-0.787823	0.00504782	-0.866614	1	-0.54098	1
AT1G19750	-1.02583	0.406503	-1.01663	0.4416	1.1143	0.1908	1.01877	0.457568	-1.00712	0.481325	-0,334195132574203	filtre	-0.627748	filtre	0.139694	filtre	#N/A	#N/A	#N/A	#N/A
AT1G19770	-1.70318	0.0801151	-1.4315	0.04835	1.41419	0.0262685	-1.07979	0.3715	-1.10224	0.376748	-0,063747912794235	0.987338	1.29108	0.00154289	0.942649	0.000404057	0.701939	1	0.760431	1
AT1G19780	1.03683	0.374921	-1.04755	0.0140697	-1.03372	0.256405	-1.00344	0.470003	1.01159	0.429196	1,0389320109008	filtre	-1.03376	filtre	0.320536	filtre	#N/A	#N/A	#N/A	#N/A
AT1G19790	1.03841	0.236547	1.04297	0.202158	1.00041	0.241405	1.04315	0.141206	-1.04743	0.244758	0,19987722283946	filtre	-0.478274	filtre	-1.69962	filtre	#N/A	#N/A	#N/A	#N/A
AT1G19800	-1.81487	0.153943	1.18093	0.251708	-1.52365	0.401835	1.0518	0.351069	-1.32115	0.210337	-0,0675370350838957	0.962699	-0.420773	0.295924	-0.354083	0.141429	-1.46083	0.00396486	-1.19156	0.144994
AT1G19810	1.05978	0.219001	-1.05283	0.120452	1.0173	0.329084	1.02008	0.275656	-1.03925	0.111414	#DIV/0!	filtre	NoExp	NoExp	#NAME?	filtre	#N/A	#N/A	#N/A	#N/A
AT1G19830	1.935	0.117526	1.01422	0.43316	1.17689	0.212157	1.09132	0.258339	1.25171	0.158641	#VALUE!	NoExp	NoExp	NoExp	NoExp	NoExp	#N/A	#N/A	#N/A	#N/A
AT1G19835	-1.68512	0.0495821	1.33284	0.272845	-1.47417	0.154327	-1.51286	0.0526614	-2.07696	0.0148421	-0,174117661962363	0.455459	-1.2087	0.00467733	-1.46792	3.94385e-08	-2.73982	0	-2.37108	0
AT1G19840	1.3726	0.0515487	1.12894	0.0739299	1.03561	0.0715914	1.11825	0.0703031	1.20262	0.0329913	0,863728400055498	filtre	1.21313	filtre	0.560268	filtre	0.476018	1	-0.0109674	1
AT1G19850	1.00907	0.476764	1.03206	0.40735	1.08116	0.170262	-1.12654	0.297494	-1.17357	0.114033	0,102530082336309	0.984324	-0.320128	0.467758	-0.313676	0.347903	#N/A	#N/A	#N/A	#N/A
AT1G19860	-1.21011	0.196381	1.10849	0.180069	1.1604	0.0737655	1.03469	0.448843	1.06338	0.32075	0,138978866068216	0.789805	0.159942	0.777036	0.172451	0.494371	0.29288	1	0.174603	1
AT1G19870	-1.70497	0.0553492	1.06599	0.382708	-1.38777	0.0466404	-1.29897	0.100227	-2.48358	0.0329086	-0,0309550996167082	0.994243	-0.564665	0.257011	-0.661503	0.0211184	-0.643729	1	-0.549104	1
AT1G19880	-1.43703	0.227316	-1.18162	0.220246	-1.05341	0.346517	-1.23535	0.307269	-2.09945	0.183066	0,0604343350900248	0.976897	-0.145786	0.748568	-0.211225	0.411546	#N/A	#N/A	#N/A	#N/A
AT1G19890	2.17669	0.124426	-1.01675	0.463843	1.39281	0.259135	1.33719	0.182448	1.71126	0.226174	#DIV/0!	filtre	Inf	filtre	1.72252	filtre	#N/A	#N/A	#N/A	#N/A
AT1G19900	1.22752	0.0702462	1.04698	0.0590438	1.15995	0.273427	1.15689	0.0505479	1.48861	0.210943	#VALUE!	NoExp	NoExp	NoExp	NoExp	NoExp	#N/A	#N/A	#N/A	#N/A
AT1G19910	1.12092	0.283728	1.09331	0.331789	1.04705	0.475527	1.11645	0.265772	1.28205	0.0738137	0,0731694443044503	0.967323	0.280019	0.617917	0.20921	0.546206	#N/A	#N/A	#N/A	#N/A
AT1G19920	-1.9996	0.175489	-1.22787	0.173149	-1.23789	0.306799	-1.43887	0.140589	-2.18389	0.0353941	0,062038555033914	0.976897	-0.541158	0.163494	-0.592069	0.0357072	-2.49404	0	-2.80574	0
AT1G19930	1.10132	0.180711	1.027	0.330283	1.07704	0.347577	1.03671	0.316576	-1.00023	0.498891	#VALUE!	NoExp	Inf	filtre	Inf	filtre	#N/A	#N/A	#N/A	#N/A
AT1G19940	1.05425	0.107046	1.06589	0.230291	1.07546	0.123239	1.03282	0.307048	1.01715	0.358444	0,010435062763184	0.997849	-1.33585	0.0255526	-1.67889	filtre	-2.21421	1.62639e-11	-2.33037	0
AT1G19950	1.61988	0.0401099	1.03577	0.24929	1.00095	0.0589495	-1.20295	0.0334814	-1.17216	0.218846	-0,21149652066351	0.849744	-0.865337	0.0650371	-0.987347	0.00263102	-0.525786	1	-0.589877	1
AT1G19960	1.27878	0.283973	-2.25574	0.035651	-2.12125	0.0577537	-1.62336	0.0975068	-1.14259	0.123651	1,13493918523761	3.19071e-16	-2.33281	0.192295	-1.6915	0.00306738	-1.53591	0.000795935	-3.34323	0
AT1G19970	1.1123	0.203185	1.07542	0.191345	1.23978	0.178572	-1.03343	0.341584	1.05081	0.345474	0,0413965734278039	0.997568	-0.257333	0.634581	-0.39006	0.313838	-1.99404	8.45722e-09	-1.54229	5.49096e-05
AT1G19980	-1.35416	0.0448844	1.03137	0.357814	-1.17839	0.29616	-1.16038	0.0656347	-1.04276	0.412951	0,3005021641262	0.587661	0.423071	0.398537	0.17602	0.600157	0.686422	1	0.602475	1
AT1G19990	-1.27683	0.095707	1.26303	0.0247192	1.11545	0.117751	-1.01057	0.452027	-1.13872	0.045169	-0,0273597606957324	0.995171	0.360291	0.44134	0.300309	0.327461	#N/A	#N/A	#N/A	#N/A
AT1G20000	4.96287	0.106527	-1.08007	0.423094	2.02796	0.247515	1.97925	0.129699	1.97467	0.154202	-0,353242312417874	filtre	2.28817	filtre	1.93915	filtre	#N/A	#N/A	#N/A	#N/A
AT1G20010	-1.27492	0.109279	-1.07744	0.305668	-1.09424	0.193167	-1.54793	0.0804125	-2.01489	0.0710569	-0,0617964710600682	0.976235	-1.01124	0.0612919	-1.26447	0.000155675	-4.23602	0	-4.1515	0
AT1G20020	-1.2303	0.156341	1.03793	0.0559954	-1.06113	0.0258476	-1.40039	0.0448031	-1.93976	0.112019	-0,0572234402706081	0.987338	-0.95406	0.170867	-1.09605	0.00536782	-1.8706	2.45178e-07	-2.12205	0
AT1G20030	-1.47314	0.107991	1.40875	0.202307	1.59127	0.129423	-1.44984	0.00979593	-1.70433	0.103471	0,148514242927527	0.987338	-2.01186	0.000221003	-1.8691	1.91441e-06	-2.74713	0	-2.49484	0
AT1G20050	-1.47175	0.206854	-1.07863	0.318253	-1.19432	0.460047	1.13687	0.173082	1.09236	0.433365	-0,0426903364378293	0.986716	-0.0334065	0.964961	-0.0670241	0.834937	-0.175156	1	-0.70322	1
AT1G20060	1.06757	0.167558	-1.02128	0.404607	1.04617	0.0917777	-1.00111	0.493568	1.1119	0.31395	0,166811086586922	filtre	-0.407266	filtre	-0.13989	filtre	#N/A	#N/A	#N/A	#N/A
AT1G20070	-1.16546	0.169069	1.30279	0.0251491	-1.16432	0.429417	-1.08311	0.262586	-1.02434	0.442376	0,509836838315721	filtre	-0.772639	filtre	-0.581492	filtre	-0.932548	1	-0.706582	1
AT1G20080	1.04924	0.374922	-1.04912	0.264564	-1.03085	0.259197	-1.0718	0.122891	-1.04387	0.253866	1,82002975678784	filtre	0.564	filtre	-2.63412	filtre	#N/A	#N/A	#N/A	#N/A
AT1G20090	-1.48103	0.203934	-1.0252	0.434989	-1.43504	0.46586	-1.28708	0.0670834	-1.06871	0.41071	-0,0241404745396562	0.998623	-0.216632	0.739794	-0.472525	0.110046	-0.878591	1	-0.98039	1
AT1G20100	-1.15199	0.219371	-1.07068	0.400889	1.02156	0.199431	1.00966	0.469513	-1.02596	0.463735	0,187712651872386	0.58055	1.10795	0.0101154	1.08349	0.000157802	1.07962	1	1.12359	0.536041
AT1G20110	-1.85456	0.107518	-1.03389	0.392152	1.044	0.140171	-1.20707	0.218865	-1.25807	0.217517	0,0427206060067156	0.976173	0.370661	0.390789	0.296608	0.278841	0.810806	1	1.16648	0.236861
AT1G20120	1.7037	0.087309	1.14048	0.041725	1.19695	0.189318	1.11839	0.245565	1.18252	0.203895	-0,496233263531201	filtre	-0.651678	filtre	-0.147002	filtre	#N/A	#N/A	#N/A	#N/A
AT1G20130	1.00874	0.433695	1.02047	0.32186	-1.0441	0.227373	-1.00726	0.445253	-1.01229	0.37151	-0,779591909972475	filtre	-0.556578	filtre	#NAME?	filtre	#N/A	#N/A	#N/A	#N/A
AT1G20140	-1.34643	0.185977	1.45145	0.0714599	-1.22958	0.257387	1.43196	0.00248724	1.21703	0.0450034	-0,0879787431399078	0.971505	0.923374	0.0206344	1.12589	8.31397e-05	0.995583	1	0.747035	1
AT1G20150	1.17224	0.0682441	1.06718	0.0205979	1.19348	0.469687	1.11548	0.17501	1.07535	0.0336584	1,49422314948324	filtre	1.93633	filtre	-1.02987	filtre	#N/A	#N/A	#N/A	#N/A
AT1G20160	1.3825	0.0573233	1.64394	0.00267572	1.05138	0.143448	1.94536	0.00588377	1.1058	0.376216	-0,0690032755998596	0.976344	-0.875661	0.0360452	-0.912467	0.00224033	-0.520527	1	-0.260877	1
AT1G20180	-1.00857	0.45369	-1.03592	0.132221	-1.02349	0.33455	-1.05351	0.124242	1.05789	0.290168	-0,439582079511742	filtre	0.96901	filtre	2.62145	filtre	#N/A	#N/A	#N/A	#N/A
AT1G20190	-1.09248	0.357093	-1.25104	0.244083	-1.25641	0.011723	-1.21864	0.122705	-1.66917	0.222745	-0,026231243904492	0.976118	-1.40026	0.00613672	-1.6744	5.62792e-12	-4.07367	0	-4.78909	0
AT1G20200	-1.71964	0.161521	-1.02521	0.458939	-1.44262	0.478325	1.01929	0.468554	-1.01956	0.484615	-0,0195526070978736	0.994243	0.4725	0.293893	0.511631	0.0422456	1.00763	1	0.691397	1
AT1G20220	1.07669	0.370603	1.02204	0.256039	1.00324	0.102079	1.0919	0.282599	-1.13605	0.189641	-0,098837177696412	0.915802	0.47955	0.23128	0.427815	0.0673878	#N/A	#N/A	#N/A	#N/A
AT1G20225	-1.21471	0.263016	1.48197	0.0402117	-1.12758	0.380511	1.34432	0.0602789	1.50095	0.0171055	-0,0172830731658265	0.994423	-0.0964439	0.841423	-0.195513	0.45897	-0.381139	1	-0.397165	1
AT1G20230	-1.00628	0.477232	1.18379	0.0472141	1.02061	0.474141	1.02375	0.352894	-1.07998	0.357051	-0,131206834231097	0.971505	0.124261	0.856362	0.0712102	0.904442	#N/A	#N/A	#N/A	#N/A
AT1G20240	1.21386	0.190093	-1.07542	0.265593	1.00087	0.278434	1.00887	0.454465	1.03628	0.287945	#DIV/0!	filtre	NoExp	NoExp	-0.131568	filtre	#N/A	#N/A	#N/A	#N/A
AT1G20260	1.08451	0.303388	-1.26073	0.10274	1.01785	0.419781	-1.22313	0.25154	-1.11661	0.292039	-0,0549981123133939	0.976897	-0.223382	0.687334	-0.138252	0.704215	-0.151081	1	-0.742705	1
AT1G20270	-1.2193	0.291285	1.10698	0.251397	-1.28397	0.422598	1.06177	0.351671	-1.06211	0.389308	-0,061633667598381	0.975145	-0.394678	0.34875	-0.189206	0.476719	-0.205356	1	-0.282131	1
AT1G20280	1.02893	0.448985	-1.13059	0.257279	1.04185	0.473203	-1.00512	0.48501	1.43539	0.165264	-1,48010822934749	filtre	#NAME?	filtre	1.78926	filtre	0.707697	1	0.639992	1
AT1G20290	1.18913	0.0822592	1.0132	0.444981	1.03267	0.0116306	1.0288	0.339968	1.08911	0.230058	-0,650501913426258	filtre	#NAME?	filtre	#NAME?	filtre	#N/A	#N/A	#N/A	#N/A
AT1G20300	-1.81994	0.0824474	-1.28185	0.105006	-1.47442	0.280208	-1.3522	0.136183	-1.71899	0.0648391	0,115561228217914	0.944164	0.156162	0.717603	-0.0321272	0.954565	0.278813	1	-0.126487	1
AT1G20310	1.179	0.25609	-1.07654	0.277727	1.00345	0.376528	-1.00876	0.45076	1.09681	0.307436	0,540053762810818	filtre	6.34203	1.46641e-21	5.65397	1.08074e-36	2.66876	0	2.47079	0
[truncated: 28,382 more rows]

## Sheet: Table S2 Significant all
Significantly genes (pvalue ≤0.05) commonly modulated in all the datasets
		Cold	p-value	Heat	p-value	Cold + FLG	p-value	Heat + FLG	p-value	FLG	p-value	LowN	p-value	Bc	p-value	LowN+Bc	p-value	Ea	p-value	LowN+Ea	p-value
AT2G17740	AT2G17740	-3.03376	0.0433115	-3.30672	0.00382605	2.0758	0.0326763	3.00356	0.0016994	4.58501	0.000583689	1.71405	9.83687e-08	5.78964	5.83922e-27	3.69113	1.49561e-24	5.63409	0	6.69362	0
AT4G11890	ARCK1	-2.80606	0.0130009	-1.46475	0.021039	1.87265	0.0171402	1.12316	0.0290786	1.67211	0.00119537	0.532375	0.000113549	2.11175	6.19815e-05	1.54837	2.26384e-05	5.21312	0	4.26618	0
AT5G19240	glycoprotein	-1.90396	0.0318719	-1.31417	0.0490918	1.95704	0.0335543	1.46763	0.0444508	1.73098	0.00297722	0.468902	0.000237885	2.69859	1.19697e-05	2.1211	9.66284e-07	3.23399	0	1.81828	2.90481e-08
AT5G44910	TIR-domain putative protein	-1.38338	0.013286	-1.57716	0.0133599	2.77794	0.00132783	1.41103	0.0115451	2.28681	0.00687008	0.987083	0.00854038	2.96915	2.51524e-10	1.42161	2.36435e-05	5.56232	0	5.47675	0

## Sheet: Table S2 Significant combined
Significantly genes (pvalue ≤0.05) commonly modulated in all combined stresses
AGI code	Gene name	Cold + FLG	p-value	Heat + FLG	p-value	LowN+Bc	p-value	Low+Ea	p-value
AT1G02400	GA2OX6	4.60868	0.010617	1.52801	0.00458945	4.65597	1.60587e-67	2.69305	0
AT1G02920	GSTF7	1.66438	0.038039	1.9093	0.00824082	5.75801	2.67395e-20	4.31481	0
AT1G03740	AT1G03740	1.42947	0.0154391	-1.71134	0.00680374	1.50908	1.81908e-07	2.26011	0
AT1G03905	ABCI19	1.65109	0.00216736	-1.31965	0.0294134	3.06126	5.76817e-24	2.64027	0
AT1G04680	AT1G04680	-1.42625	0.0493759	-3.01809	0.0165796	-2.28207	3.49244e-22	-1.98435	1.78908e-10
AT1G07400	AT1G07400	1.74161	0.00494852	1.54043	0.00532983	3.62861	2.8018e-11	6.12185	0
AT1G09940	HEMA2	1.97371	0.0120756	-1.19971	0.00917617	3.35396	2.36562e-31	2.89524	0
AT1G19180	JAZ1	1.93865	0.027313	-1.30718	0.0486636	4.65311	6.21578e-32	3.5526	0
AT1G19360	RRA3	-1.17725	0.0338577	-1.51197	0.0200618	1.05599	1.6619e-05	2.22742	0
AT1G20020	FNR2	-1.06113	0.0258476	-1.40039	0.0448031	-1.09605	0.00536782	-2.12205	0
AT1G21130	IGMT4	1.1571	0.0211692	-1.4476	0.0293562	1.99811	9.97543e-08	2.06118	1.62643e-11
AT1G21550	AT1G21550	-1.35025	0.00874006	-1.22776	0.0100652	4.22077	7.97322e-27	3.46241	0
AT1G25390	AT1G25390	1.41621	0.0179869	-1.74869	0.00970769	1.84847	1.81667e-15	3.46455	0
AT1G25400	AT1G25400	1.30592	0.00209199	1.4741	0.0414496	2.83535	9.44907e-27	2.53246	0
AT1G28190	AT1G28190	-1.14018	0.00890101	-1.47514	0.0111063	5.16126	3.87787e-46	2.81668	0
AT1G28370	ERF11	3.3689	0.00540034	1.68085	0.0429107	4.7053	1.57835e-23	2.19743	0
AT1G28390	AT1G28390	1.34641	0.0459036	-1.26616	0.027773	3.87514	1.3334e-31	4.60797	0
AT1G30250	AT1G30250	-1.29574	0.0143227	-1.2562	0.0185944	-3.11203	3.08526e-08	-3.63671	0
AT1G30530	UGT78D1	-2.285	0.0260434	-1.7589	0.00999317	-1.34863	1.05172e-05	-4.67829	0
AT1G31930	XLG3	1.14469	0.0125803	-1.53028	0.0235574	2.66523	1.82986e-19	2.97069	0
AT1G32350	AOX1D	-2.98796	0.0184157	-1.26761	0.0173636	11.7406	3.07968e-95	2.15966	0
AT1G32460	AT1G32460	2.19031	0.0274407	1.77318	0.0457847	1.50359	4.18582e-07	2.17581	0
AT1G33590	AT1G33590	1.08729	0.00182738	-1.26834	0.0452784	2.25173	2.91521e-13	1.65565	2.85959e-06
AT1G33600	AT1G33600	1.55443	0.0140485	-1.08538	0.0254096	2.47007	7.65052e-16	2.2232	0
AT1G49000	AT1G49000	2.31137	0.0158805	1.94084	0.0307302	3.23183	7.12018e-31	3.72547	0
AT1G51820	SIF4	4.26461	0.000714509	1.39647	0.0271908	3.60019	2.46727e-15	6.01115	0
AT1G52200	AT1G52200	2.12962	0.00350893	1.62695	0.0161626	3.30693	3.86483e-19	5.05883	0
AT1G52270	AT1G52270	1.32395	0.011045	-1.06769	0.0155835	1.43326	4.68463e-05	-1.54337	5.34315e-05
AT1G61420	AT1G61420	1.04232	0.0145914	-1.34291	0.0370174	1.87413	9.00594e-12	4.07933	0
AT1G61800	GPT2	2.37016	0.00854458	1.47909	0.0173845	9.40554	3.98951e-63	2.87098	0
AT1G62520	AT1G62520	-1.0684	0.0127283	-1.14422	0.0363896	-1.62298	0.000481828	-1.93136	9.43331e-10
AT1G62740	Hop2	1.22437	0.00221478	-1.43174	0.0208511	1.13664	3.58884e-05	1.52347	8.79633e-05
AT1G65690	AT1G65690	2.45467	0.012402	1.32533	0.0487315	5.92536	7.26478e-32	6.36143	0
AT1G66480	AT1G66480	2.27647	0.00781338	1.22982	0.042027	3.06528	1.22674e-27	3.10181	0
AT1G67360	AT1G67360	1.62137	0.0288252	-1.52192	0.0103267	2.01129	8.50401e-06	1.24919	0.0452732
AT1G67750	AT1G67750	-1.43234	0.026502	-1.49256	0.00989255	-2.84241	4.64986e-13	-4.16691	0
AT1G67850	AT1G67850	2.17805	0.018289	-1.34844	0.0412011	1.74994	6.67156e-08	3.72907	0
AT1G69900	AT1G69900	2.72472	0.00137306	1.48553	0.0165235	1.43846	1.46717e-07	2.96377	0
AT1G70530	CRK3	1.13453	0.0249844	-1.75629	0.0440068	1.66982	9.21446e-14	5.07621	0
AT1G74330	AT1G74330	-1.13926	0.0163806	-2.4823	0.0112472	3.30027	7.99123e-36	3.16866	0
AT1G74360	AT1G74360	1.10389	0.0224046	-1.59008	0.0383922	6.75785	1.73171e-53	4.71789	0
AT1G76680	OPR1	1.35	0.0245347	-1.33326	0.012876	2.87132	2.22654e-15	3.65761	0
AT1G78970	LUP1	-1.32294	0.0249734	-2.45444	0.00197819	-2.43262	6.00667e-15	-1.42649	0.000913855
AT1G80450	AT1G80450	3.64334	0.00317315	1.3097	0.00822708	2.05953	2.033e-10	5.06145	0
AT2G01505	CLE16	-1.26771	0.0425714	-1.29074	0.010463	-1.44804	4.65969e-06	-3.38275	0
AT2G02360	PP2-B10	1.44357	0.024027	1.36754	0.0242565	1.04168	5.58992e-05	1.66689	2.11038e-06
AT2G04040	DTX1	-4.56614	0.0325885	-2.40765	0.0016335	9.57371	1.38753e-123	2.56065	0
AT2G04050	AT2G04050	-10.1545	0.00178575	-1.33966	0.0108812	8.53693	1.43529e-119	1.8084	3.88555e-08
AT2G06530	VPS2.1	1.63779	0.0412299	1.10684	0.0354521	1.02113	0.000102016	1.89101	3.26913e-09
AT2G11520	CRCK3	-1.15992	0.0417051	-1.37659	0.0453202	1.4418	3.4735e-09	2.1077	0
AT2G12400	AT2G12400	1.4911	0.00194522	-1.77088	0.0106595	-1.04035	0.000729254	-1.58505	1.84412e-05
AT2G17300	AT2G17300	-1.21581	0.0327604	-1.21266	0.0145678	-1.0735	0.00026434	-2.91756	0
AT2G17650	AT2G17650	-1.38709	0.0486276	-1.38812	0.0281815	-1.30601	0.000163534	-1.26103	0.035414
AT2G17720	P4H5	1.58093	0.0458658	1.31949	0.00282853	2.1237	1.48887e-10	2.62244	0
AT2G17740	AT2G17740	2.0758	0.0326763	3.00356	0.0016994	3.69113	1.49561e-24	6.69362	0
AT2G19190	FRK1	6.14359	0.00142758	1.71053	0.025402	3.27204	1.97653e-18	5.81843	0
AT2G22860	PSK2	2.81546	0.0477023	1.682	0.0282132	2.75222	5.37507e-29	4.34242	0
AT2G23450	AT2G23450	1.29786	0.00542918	-1.3628	0.0468097	1.46349	1.90466e-09	2.21503	0
AT2G26560	PLA2A	-1.00615	0.0247138	-1.66052	0.0140331	4.71347	1.37041e-21	2.3715	0
AT2G27660	AT2G27660	7.58633	0.000574226	3.38704	0.0175322	1.78625	2.4014e-07	1.25362	0.0413084
AT2G30140	UGT87A2	-1.23081	0.0147387	-1.18674	0.047276	3.58856	3.4865e-19	2.08708	0
AT2G30720	AT2G30720	1.26229	0.0288213	-1.58199	0.0118332	3.19745	2.66187e-31	2.23061	0
AT2G32240	AT2G32240	1.35869	0.0287305	-1.31854	0.0189279	3.6034	3.29407e-25	3.32793	0
AT2G36690	AT2G36690	4.41488	0.0051033	1.37076	0.0124194	5.22251	1.08049e-46	5.1525	0
AT2G36790	UGT73C6	-5.31631	0.0223357	-1.61988	0.0368649	2.57607	7.88391e-15	-1.46263	0.000388507
AT2G37640	EXP3	-1.27543	0.00281023	-1.56952	0.000355111	-1.66031	2.45491e-12	-3.66773	0
AT2G37970	SOUL-1	1.3825	0.0381306	1.32777	0.0434879	3.2487	7.33456e-29	2.2713	0
AT2G38860	YLS5	1.50592	0.00287575	1.26997	0.0401425	4.36795	2.36122e-18	3.39038	0
AT2G39530	AT2G39530	1.41019	0.0188588	1.6591	0.0176475	4.7008	1.69774e-19	8.41489	0
AT2G39650	AT2G39650	-1.07575	0.0315348	-1.39581	0.0296452	3.38089	1.69935e-30	2.71236	0
AT2G41010	CAMBP25	2.44315	0.0109569	1.52408	0.00369363	2.43791	3.79987e-12	2.49936	0
AT2G41380	AT2G41380	-1.14003	0.0409538	-1.63923	0.0112553	5.53279	3.15353e-44	3.26713	0
AT2G42200	SPL9	-1.13386	0.00110887	-1.48063	0.023686	-1.80281	1.76012e-07	-1.74422	2.47218e-07
AT2G43000	NAC042	1.3179	0.00654683	-1.23282	0.0405226	9.64799	8.59912e-89	3.63527	0
AT2G43590	AT2G43590	4.2277	0.0142205	1.68851	0.0103173	4.03766	1.56468e-38	4.44482	0
AT2G47140	SDR5	7.6812	0.00897017	1.40489	0.000188841	3.97426	1.85561e-20	5.22765	0
AT3G04580	EIN4	-1.07518	0.0290694	-1.36938	0.0340633	1.16499	4.79855e-07	2.65893	0
AT3G08970	ATERDJ3A	1.12482	0.016614	-1.58208	0.0213607	2.06037	1.20632e-06	2.62178	0
AT3G09350	Fes1A	2.00622	0.0266304	-1.60189	0.0318677	2.93192	2.14773e-21	4.1177	0
AT3G09830	AT3G09830	2.28827	7.16272e-05	-1.32662	0.0284475	1.55688	5.37544e-08	2.50897	0
AT3G10500	NAC053	-1.41207	0.0483163	-1.31335	0.00338979	2.56638	1.91886e-20	2.84025	0
AT3G12040	AT3G12040	1.08403	0.0329321	-1.23564	0.0486203	1.33068	9.95349e-07	2.8288	0
AT3G12580	HSP70	1.8468	0.00795584	1.59262	0.0103682	3.93609	5.59184e-15	4.75776	0
AT3G12910	AT3G12910	2.00803	0.0136595	-1.21927	0.0178864	8.96247	3.21945e-69	3.92395	0
AT3G14200	AT3G14200	1.79551	0.0405893	-2.36779	0.0101875	2.13687	2.96051e-07	1.99413	1.30115e-10
AT3G15095	HCF243	-2.27405	0.0406555	-1.33766	0.0456998	-1.29639	3.03821e-09	-3.14114	0
AT3G15356	AT3G15356	1.36596	0.0270063	1.38866	0.0487061	7.20897	1.55371e-45	3.08451	0
AT3G16530	AT3G16530	1.86608	0.0228184	1.70732	0.003998	6.65604	1.16159e-32	2.58799	0
AT3G18560	AT3G18560	1.75676	0.0258773	1.32788	0.0314184	1.49284	3.72415e-05	2.93007	0
AT3G18690	MKS1	1.05226	0.044916	-1.39901	0.0451866	2.04091	4.79009e-14	2.12543	0
AT3G19130	RBP47B	1.7903	0.0398622	1.12562	0.0482443	1.35604	2.57064e-06	1.61132	9.29989e-06
AT3G21150	BBX32	1.28458	0.00483694	1.08641	0.0240812	3.38101	5.55332e-10	2.49194	0
AT3G22190	IQD5	-1.62472	0.0419167	-1.69491	0.0287986	-1.17061	4.34961e-07	-2.29243	0
AT3G24503	ALDH2C4	-1.23055	0.0023058	-1.44458	0.0150151	2.12735	7.15306e-09	1.80404	4.41414e-08
AT3G25230	ROF1	1.10568	0.00886284	-1.51703	0.00167067	1.25694	9.81225e-06	1.63322	5.21377e-06
AT3G25610	AT3G25610	-1.46484	0.0247138	-2.29555	0.0112542	4.71803	3.89839e-27	4.08979	0
AT3G26210	CYP71B23	1.50233	0.0254305	1.66892	0.00649082	1.41368	3.40937e-07	4.22735	0
AT3G46280	AT3G46280	4.10425	0.00660968	1.99016	0.00516796	1.5708	2.16636e-07	6.31937	0
AT3G48350	CEP3	-1.04888	0.0486919	-1.25368	0.0107223	-1.06739	0.00145019	-1.68313	1.35568e-06
AT3G49260	iqd21	-1.36855	0.0101598	-1.78036	0.0288265	-1.69117	2.52695e-12	-2.78815	0
AT3G50240	KICP-02	1.06453	0.00396732	-1.4296	0.00699503	-1.43959	1.50676e-05	-2.1961	0
AT3G50480	HR4	1.75471	0.0206651	1.92725	0.00201213	1.86793	4.15287e-07	2.75057	0
AT3G50910	AT3G50910	1.06737	0.0335149	-1.43055	0.0274256	3.47059	4.6348e-32	1.62941	5.76902e-06
AT3G52370	FLA15	-1.12368	0.00763189	-1.51479	0.00135655	-1.11558	0.0252046	-2.28604	0
AT3G52450	PUB22	3.73141	0.0106994	1.46364	0.0189889	2.46354	6.64674e-14	5.11429	0
AT3G53810	AT3G53810	1.63736	0.0290018	-1.46642	0.0305123	3.04893	8.84555e-32	3.65263	0
AT3G54420	EP3	3.61258	0.0190101	1.52259	0.0337071	3.94483	8.06267e-22	5.0922	0
AT3G54640	TSA1	1.67639	0.0399839	1.60549	0.0468762	4.68293	1.12202e-20	2.83237	0
AT3G55940	AT3G55940	1.09433	0.0355745	-1.51798	0.0121624	-1.01567	0.0153331	-2.0262	4.8793e-11
AT3G61760	DL1B	1.38245	0.0102945	-2.18327	0.00362989	3.76141	4.05263e-28	2.48399	0
AT3G62150	ABCB21	1.15822	0.0210462	-1.73572	0.00530352	3.38615	9.80476e-26	1.87251	5.74131e-09
AT4G00360	CYP86A2	1.24518	0.0259574	-1.32136	0.00162701	-1.54751	3.53188e-08	-1.69902	8.7572e-07
AT4G01250	WRKY22	6.58081	0.000142992	2.18842	0.00204707	1.65959	1.50991e-08	5.7496	0
AT4G01750	RGXT2	-1.12981	0.0362199	-2.48653	0.00879124	3.10144	1.62717e-12	5.59163	0
AT4G04540	CRK39	1.54394	0.00906912	-1.31565	0.0185509	1.91807	4.66133e-33	1.51126	0.00011905
AT4G06746	RAP2.9	2.00536	0.0495703	1.83585	0.0427375	6.37486	1.27455e-34	-1.36822	0.00347702
AT4G11890	ARCK1	1.87265	0.0171402	1.12316	0.0290786	1.54837	2.26384e-05	4.26618	0
AT4G12120	SEC1B	1.3721	0.00384019	-1.38114	0.0471928	3.43713	5.70985e-31	4.1693	0
AT4G12400	Hop3	1.50434	0.00711767	1.56298	0.0493569	3.80537	1.13795e-29	3.58628	0
AT4G12480	EARLI1	1.27231	0.0146927	2.11204	0.00135771	1.14235	7.32262e-05	1.52633	8.19143e-05
AT4G12720	NUDT7	1.5815	0.0376596	1.41192	0.00418725	1.80722	1.31982e-10	3.27701	0
AT4G12970	STOMAGEN	-1.57171	0.0267816	-1.3932	0.0454632	-1.81251	1.79005e-06	-4.05685	0
AT4G16600	PGSIP8	1.44678	0.00783475	-1.15919	0.0409072	3.3489	3.27129e-11	1.36126	0.00406417
AT4G17260	AT4G17260	-2.89883	0.0348307	-2.29268	0.00166631	1.69023	3.06257e-12	1.48487	0.000227216
AT4G18250	AT4G18250	1.35007	0.00573681	-1.39037	0.0261621	3.09557	1.60298e-13	5.09885	0
AT4G18880	HSF A4A	1.02303	0.0376958	-1.54739	0.0425575	1.80394	3.20387e-11	2.74624	0
AT4G19810	ChiC	1.02551	0.00565339	-1.25846	0.0289007	3.53068	3.78637e-32	1.77596	9.97979e-08
AT4G21120	AAT1	1.22889	0.0328983	1.50883	0.0295989	2.61304	3.06403e-17	4.64926	0
AT4G21390	B120	1.01022	0.0164231	-1.75384	0.00539875	6.65666	5.47747e-73	3.69508	0
AT4G22530	AT4G22530	1.29484	0.00119997	-1.32972	0.0053466	2.93334	2.27983e-13	3.44196	0
AT4G22980	AT4G22980	1.08887	0.0219087	-1.62971	0.00836001	3.85833	5.01064e-18	1.29251	0.0182455
AT4G23190	CRK11	1.84956	0.0106116	-1.50855	0.0424881	4.69239	9.33235e-43	5.83103	0
AT4G23400	PIP1	-1.6413	0.000824317	-1.37651	0.0142993	-1.69605	2.39138e-07	-2.42521	0
AT4G23550	WRKY29	4.62969	0.00908143	1.26802	0.0327952	3.10144	5.13414e-08	6.33725	0
AT4G23810	WRKY53	1.83123	0.00316693	1.34042	0.0452911	1.91807	9.97885e-13	2.23668	0
AT4G24160	AT4G24160	1.89965	0.0223909	-1.68834	0.0245199	2.23282	5.97928e-18	3.36236	0
AT4G25200	HSP23.6-MITO	-2.22121	0.0333384	3.31311	0.0107498	5.29353	1.61041e-29	3.16706	0
AT4G26530	FBA5	1.22079	0.0198682	-1.47361	0.0232826	-2.33983	1.37892e-09	-3.02083	0
AT4G28460	AT4G28460	-3.81831	0.0105958	-2.03071	0.00803354	9.25984	4.56541e-100	5.66857	0
AT4G28550	AT4G28550	1.16314	0.033562	-1.49137	0.0163975	3.7836	2.96149e-34	2.22757	0
AT4G29740	CKX4	2.46838	0.0108017	1.38566	0.020992	1.58267	4.99433e-06	4.02077	0
AT4G29780	AT4G29780	4.65649	0.00129824	1.62015	0.0112864	3.60533	9.33235e-43	1.63821	4.5653e-06
AT4G30490	AT4G30490	1.19903	0.0346585	-1.58094	0.0235584	1.339	8.36857e-08	1.90786	1.93545e-09
AT4G33420	AT4G33420	-1.05791	0.0499439	1.84229	0.0145412	2.71354	6.83227e-14	2.2833	0
AT4G34230	CAD5	2.83695	0.00565482	1.59341	0.0211098	2.80818	3.76946e-15	3.22431	0
AT4G34390	XLG2	1.26946	0.0300662	-1.43931	0.048037	2.23296	2.72117e-15	4.49227	0
AT4G35180	LHT7	2.17419	0.0120312	1.2642	0.0106152	2.77289	1.20543e-07	6.44557	0
AT4G36670	PMT6	1.94995	0.0202932	1.846	0.0114191	1.46449	3.82813e-06	3.91951	0
AT4G37080	AT4G37080	-1.48094	0.0251728	-1.32646	0.0493995	-1.24609	1.14705e-06	-2.06217	1.62643e-11
AT4G37990	ELI3-2	1.22996	0.0321287	1.82002	0.0116711	6.60404	4.11866e-33	2.80393	0
AT4G38660	AT4G38660	-1.15944	0.0231241	-1.61211	0.00758864	-1.44243	1.62476e-05	-2.15897	0
AT4G39270	AT4G39270	1.04377	0.0133042	-1.28208	0.037402	2.6835	4.55825e-21	3.6006	0
AT5G02490	Hsp70-2	1.49609	0.0194531	-1.85091	0.0061891	4.99531	1.2665e-31	4.70481	0
AT5G03210	DIP2	1.41903	0.019248	-1.10174	0.0323548	4.20404	1.62953e-15	2.8755	0
AT5G03380	AT5G03380	-1.0342	0.0437885	-1.78672	0.0264555	2.58359	1.08642e-17	2.34467	0
AT5G03990	AT5G03990	1.10868	0.034597	-1.2602	0.00678123	1.46626	6.61372e-10	1.75315	1.91854e-07
AT5G04020	AT5G04020	1.66804	0.0116242	-1.32249	0.0490665	1.2873	1.17432e-06	2.28095	0
AT5G04340	ZAT6	1.92506	0.00452995	-2.08681	0.0398626	4.28381	1.45621e-15	1.29678	0.0166554
AT5G05410	DREB2A	1.31102	0.00862743	-1.81782	0.0119536	1.95244	1.45424e-13	2.19859	0
AT5G06320	NHL3	1.42694	0.00250989	1.43276	0.0428253	2.15067	1.44164e-09	2.60065	0
AT5G08240	AT5G08240	-1.00605	0.0468976	1.42972	0.00159086	4.09806	4.22405e-38	2.53078	0
AT5G12030	HSP17.6A	1.66173	0.0157594	3.09751	0.00148886	5.52518	3.12286e-26	1.27604	0.0258617
AT5G12480	CPK7	1.44323	0.00766968	-1.18966	0.0463843	1.78905	4.06018e-11	3.22746	0
AT5G13100	AT5G13100	1.00104	0.0238233	-1.29146	0.0264803	1.12536	7.10288e-05	1.50971	0.000123712
AT5G15470	GAUT14	1.60776	0.0305868	-1.42655	0.0173421	1.41414	1.28664e-09	1.78934	6.77572e-08
AT5G19240	AT5G19240	1.95704	0.0335543	1.46763	0.0444508	2.1211	9.66284e-07	1.81828	2.90481e-08
AT5G20230	BCB	1.39206	0.0065912	1.09437	0.016254	4.31305	5.43597e-27	1.30794	0.0131082
AT5G22530	AT5G22530	1.3935	0.0194624	-1.13243	0.0260468	5.69861	1.33221e-45	6.14657	0
AT5G23510	AT5G23510	1.34635	0.0297156	-1.236	0.0374097	3.19972	3.95668e-19	3.2074	0
AT5G24105	AGP41	-1.26159	0.0152589	-1.36618	0.000743885	-1.1967	4.10106e-06	-3.32982	0
AT5G24110	WRKY30	1.74183	0.015462	-1.82838	0.0162916	6.37486	7.30339e-67	6.1062	0
AT5G24810	AT5G24810	1.09985	0.0439768	-1.50332	0.0331827	1.36732	4.64696e-06	2.93486	0
AT5G25250	FLOT1	2.04252	0.00911994	1.47693	0.00459384	3.54708	8.89439e-13	2.89245	0
AT5G25930	AT5G25930	-1.00351	0.00915878	-1.41689	0.0378406	4.24609	1.62794e-18	4.81291	0
AT5G26230	MAKR1	-1.18225	0.00471782	-1.08864	0.0415199	-1.19505	2.50602e-05	-1.93694	7.80688e-10
AT5G39580	AT5G39580	4.35599	0.0053506	3.5481	0.00382257	6.49603	4.2519e-69	3.95742	0
AT5G42050	AT5G42050	1.0359	0.00684937	-1.47073	0.00301971	2.03065	1.40741e-08	3.02467	0
AT5G44070	CAD1	1.9814	0.0130413	-1.48439	0.00212246	1.43525	9.89256e-07	2.29452	0
AT5G44575	AT5G44575	2.43606	0.0305232	2.73227	0.0225876	2.90551	4.57083e-23	2.23109	0
AT5G44910	AT5G44910	2.77794	0.00132783	1.41103	0.0115451	1.42161	2.36435e-05	5.47675	0
AT5G45840	AT5G45840	-1.00357	0.0192799	-1.38739	0.0316529	1.35143	6.21636e-09	2.43271	0
AT5G48540	AT5G48540	4.03141	0.00817721	2.21426	0.0148673	3.36018	3.75052e-20	3.49768	0
AT5G48560	AT5G48560	-1.06175	0.0196508	-1.41581	0.0113551	1.14237	9.75336e-05	1.99937	1.1385e-10
AT5G50200	WR3	1.87884	0.0240877	1.88753	0.0111484	1.94107	2.74919e-11	3.38229	0
AT5G52940	AT5G52940	-7.22479	0.0140272	-2.49503	0.000541789	3.00966	9.84472e-16	-1.63639	4.79121e-06
AT5G54100	AT5G54100	-4.41438	0.0108328	-1.24163	0.0456018	3.86563	8.75786e-39	2.4942	0
AT5G54160	OMT1	1.9212	0.0272809	1.10767	0.02205	1.14936	2.8403e-05	2.84294	0
AT5G54710	AT5G54710	2.06746	0.00770515	-1.54151	0.00202888	2.09274	1.98989e-12	4.31005	0
AT5G54850	AT5G54850	1.09813	0.0216837	-1.26282	0.0110635	1.97012	1.9518e-15	3.17418	0
AT5G54860	AT5G54860	-1.0156	0.0383816	-1.86693	0.0329505	1.97509	5.47526e-08	3.56767	0
AT5G56030	HSP81-2	1.1898	0.0380506	-1.3725	0.0431029	1.66799	4.13711e-06	2.17886	0
AT5G58310	MES18	-1.4619	0.015231	-1.93851	0.0152254	-1.08134	0.00173898	-3.91052	0
AT5G62350	AT5G62350	1.46862	0.0284822	-1.24793	0.0363082	-1.43508	1.55551e-05	-2.49351	0
AT5G63490	AT5G63490	1.5154	0.0150423	-1.44063	0.0499472	2.71797	1.72914e-23	2.52666	0
AT5G64120	AT5G64120	2.61573	0.0108523	2.27802	0.00389813	2.69492	4.95752e-17	5.49783	0
AT5G65740	AT5G65740	-1.06713	0.0210221	-1.01893	0.00792199	-1.07664	0.000500188	-1.479	0.000261971
AT5G66640	DAR3	-1.23874	0.0356589	-2.05736	0.00539743	2.61554	7.98644e-22	2.04658	1.62643e-11

## Sheet: Table S3 WRKY_LowN+Ea
Gene expression data were obtained from Farjad et al 2018. Significant genes (bonferroni < 0,05) are reported in bold
		Ea	LowN	LowN+Ea
At1g68150	WRKY9	4.38627	3.15685	4.72696
At5g22570	WRKY38	3.68444	1.85761	4.72764
At4g22070	WRKY31	4.75776	1.74071	5.31556
At1g29860	WRKY71	2.33899	1.529	2.65881
At4g23550	WRKY29	6.33725	1.19335	5.73844
At2g40750	WRKY54	2.22426	1.00869	2.30898
At5g01900	WRKY62	2.73399	0.965641	3.48892
At5g13080	WRKY75	4.19512	0.910565	5.16889
At5g26170	WRKY50	3.44612	0.855586	3.03879
At5g15130	WRKY72	4.11183	0.816151	4.66089
At2g46400	WRKY46	5.37941	0.650545	4.72522
At2g46400	WRKY46	5.65282	0.650545	5.37941
At3g56400	WRKY70	1.69433	0.437959	1.34624
At4g31800	WRKY18	4.08644	0.432753	3.48071
At2g40740	WRKY55	4.60527	0.263422	3.68511
At2g24570	WRKY17	2.43417	0.262597	2.38663
At4g01720	WRKY47	1.49329	0.181828	1.53942
At4g31550	WRKY11	2.41678	0.153388	1.68665
At5g24110	WRKY30	6.1062	0.136803	5.73358
At5g64810	WRKY51	5.93411	0.120301	6.17762
At1g62300	WRKY6	3.02546	0.104873	3.90175
At1g69810	WRKY36	1.72863	0.0853901	2.23547
At2g30250	WRKY25	2.53273	-0.0280413	2.5707
At2g25000	WRKY60	1.77	-0.0441827	1.40823
At4g11070	WRKY41	4.08313	-0.0495485	4.22439
At5g46350	WRKY8	3.94258	-0.0496579	2.37229
At5g49520	WRKY48	4.2525	-0.0608364	3.72476
At2g23320	WRKY15	2.9298	-0.0820483	3.0962
At3g01970	WRKY45	3.45383	-0.102786	3.60841
At1g80840	WRKY40	5.28792	-0.130319	4.96452
At5g07100	WRKY26	2.51152	-0.151866	2.29155
At4g01250	WRKY22	5.7496	-0.373112	5.8162
At2g38470	WRKY33	4.62775	-0.489302	3.90433
At2g21900	WRKY59	2.98359	-0.632573	2.82998
At4g23810	WRKY53	2.23668	-0.758137	1.70898
At4g18170	WRKY28	3.00167	-0.980938	3.44227

## Sheet: Table S3 WRKY_LowN+Bc
Gene expression data were obtained from Soulie et al in press. Significant genes (bonferroni < 0.05) are reported in bold
		LowN	Bc	LowN+Bc
At5g22570	WRKY38	1.85761	0.0484877	0.710071
At2g40750	WRKY54	1.00869	0.456802	1.0111
At5g26170	WRKY50	0.855586	-0.527549	0.901932
At4g22070	WRKY31	1.74071	10.9328	10.9938
At4g23550	WRKY29	1.19335	3.35188	3.10144
At5g01900	WRKY62	0.965641	1.4478	1.19284
At5g13080	WRKY75	0.910565	12.1707	12.0435
At5g15130	WRKY72	0.816151	3.11845	2.93756
At2g46400	WRKY46	0.650545	3.56641	3.44123
At4g31800	WRKY18	0.432753	2.39	2.00408
At2g40740	WRKY55	0.263422	7.45249	6.86975
At2g24570	WRKY17	0.262597	1.46207	1.21577
At4g01720	WRKY47	0.181828	1.63297	0.869985
At4g31550	WRKY11	0.153388	1.90895	1.68316
At5g24110	WRKY30	0.136803	6.88641	6.37486
At5g64810	WRKY51	0.120301	2.76324	3.00006
At1g62300	WRKY6	0.104873	5.57772	5.29992
At1g69810	WRKY36	0.0853901	3.13126	2.91915
At2g30250	WRKY25	-0.0280413	1.49013	1.27943
At4g11070	WRKY41	-0.0495485	5.36729	5.17932
At5g46350	WRKY8	-0.0496579	4.87856	5.07612
At5g49520	WRKY48	-0.0608364	4.10663	4.17589
At2g23320	WRKY15	-0.0820483	3.77022	3.57831
At3g01970	WRKY45	-0.102786	7.20669	7.2293
At1g80840	WRKY40	-0.130319	5.94904	5.78572
At5g07100	WRKY26	-0.151866	1.96908	1.75515
At4g01250	WRKY22	-0.373112	1.85799	1.65959
At2g38470	WRKY33	-0.489302	4.1402	4.04887
At4g23810	WRKY53	-0.758137	2.10264	1.91807
At4g18170	WRKY28	-0.980938	3.77538	3.47868

## Sheet: Table S3 WRKY_Heat+FLG
Gene expression data from Rasmussen et l., 2013 were extracted from Gene Expression Omnibus (GEO) repository (GEO accession: GSE41935). Significant gene expression data (t-test pvalue < 0.05) are reported in bold
		FLG	Heat	Heat+FLG
At2g40740	WRKY55	1.96244	1.53202	1.4957
At1g66550	WRKY67	1.02449	1.23636	1.01023
At5g15130	WRKY72	1.5431	1.017	1.15279
At4g01250	WRKY22	3.32335	-1.19487	2.18842
At4g23550	WRKY29	3.31285	-1.21338	1.26802
At2g24570	WRKY17	2.88113	-1.30867	1.39973
At4g01720	WRKY47	1.9111	-2.1131	1.3808
At4g18170	WRKY28	1.66788	-1.46198	1.15132
At4g22070	WRKY31	1.40206	-1.05378	1.14845
At5g07100	WRKY26	1.26692	-1.5835	1.00496
At3g58710	WRKY69	1.22146	-1.05291	1.07429
At5g22570	WRKY38	1.15202	-1.09172	1.02546
At4g23810	WRKY53	-1.42626	-1.38295	1.34042
At2g23320	WRKY15	1.7002	-1.57843	-1.0112
At5g01900	WRKY62	1.50646	-1.4332	-1.04255
At2g37260	WRKY44	-1.26198	-1.01256	-1.28303
At2g38470	WRKY33	-1.65245	-1.76983	-1.42791
At2g40750	WRKY30	-1.2076	-1.90657	-1.82838

## Sheet: Table S3 WRKY_Cold+FLG
Gene expression data from Rasmussen et l., 2013 were extracted from Gene Expression Omnibus (GEO) repository (GEO accession: GSE41935). Significant gene expression data (t-test pvalue < 0.05) are reported in bold
		FLG	Cold	Cold+FLG
Prioritized genes
At4g01250	WRKY22	3.32335	-1.29387	6.58081
At4g31550	WRKY11	1.43141	-2.26226	2.49688
At2g23320	WRKY15	1.7002	-1.51328	1.30935
At4g31800	WRKY18	1.32145	-1.10559	2.6958
At5g01900	WRKY62	1.50646	-1.10424	-1.21913
At1g80840	WRKY40	1.26599	-2.49155	1.88231
At2g24570	WRKY17	2.88113	-1.48067	4.57814
At2g46400	WRKY46	1.09936	-1.21694	1.31003
At5g15130	WRKY72	1.5431	1.3657	1.18887
At4g23550	WRKY29	3.31285	1.06263	4.62969
At2g40740	WRKY55	1.96244	1.00009	1.6279
At4g01720	WRKY47	1.9111	-2.58671	1.4115
At5g07100	WRKY26	1.26692	-1.64449	1.74149
At5g24110	WRKY30	-1.2076	-1.89681	1.74183
At4g23810	WRKY53	-1.42626	-1.85398	1.83123
At5g13080	WRKY75	1.67687	-1.19926	-1.06372
At5g46350	WRKY8	-1.16644	-1.51466	-1.3684
At1g62300	WRKY6	-1.22321	-2.69096	-1.03286
At2g37260	WRKY44	-1.26198	-1.09194	-1.08222

## Sheet: Table S3 Defence_LowN+Ea
Gene expression data were obtained from Farjad et al 2018. Significant genes (bonferroni < 0.05) are reported in bold
		LowN	Ea	LowN+Ea
AT3G54420	CHI-V	1.18219	5.0922	4.87632
AT2G43590	AT2G43590	1.00629	4.44482	4.11682
AT5G24090	CHI-A	0.965142	3.87371	4.57239
AT2G43620	CHI	0.94199	1.22845	1.26882
AT4G01700	AT4G01700	0.451227	3.59358	3.70001
AT1G02360	AT1G02360	0.407846	4.01489	5.01864
AT1G17420	LOX3	0.388562	2.43671	2.12606
AT4G19810	CHI-C	0.384051	1.77596	0.872641
AT3G52430	PAD4	0.231504	4.50913	3.79978
At2g03760	ATSOT1	0.198081	1.74419	1.79772
AT2G19190	FRK1	0.183553	4.77809	5.81843
AT1G51820	SIF4	0.178783	5.17615	6.01115
AT3G48090	EDS1	0.177621	3.81534	3.14438
AT5G45110	NPR3	0.134444	4.63801	4.93032
At3g10340	PAL4	0.100975	0.974513	0.899068
AT1G64280	NPR1	0.0842212	1.65651	2.10153
AT1G20510	OPCL1	0.0413057	1.82123	1.9088
AT3G47540	AT3G47540	0.0245897	4.12286	3.28031
AT5G14930	SAG101	-0.0653844	2.78731	2.27373
AT1G74710	ICS1	-0.0852774	5.72834	5.30017
AT4G39030	EDS5	-0.193197	6.02673	5.06902
AT1G19180	JAZ1	-0.214596	3.91585	3.5526
AT1G72520	LOX4	-0.277151	3.64787	2.97014
AT2G43570	AT2G43570	-0.298643	3.8218	4.93143
AT1G17380	JAZ5	-0.704484	2.11311	2.40331
AT2G14610	PR1	-0.80649	3.22805	4.29639
AT3G04720	PR4	-0.0855601	0.347118	1.55098
AT3G55970	JRG21	-0.232765	0.226147	2.18982
At3g53260	PAL2	0.138701	1.12473	0.347096
AT1G72450	JAZ6	-0.327453	0.535075	0.734168
AT5G44420	PDF1,2a	1.10153	-2.3883	-2.6268
AT2G46370	JAR1	0.0811984	-0.512709	0.303612
AT3G25770	AOC2	0.0452307	-2.11724	-0.918579
AT1G55020	LOX1	-0.0625084	-0.113146	-0.664882
AT1G32640	ATMYC2	-0.105561	-1.81586	-1.76003
AT5G20900	JAZ12	-0.108497	-0.910827	-0.317653
AT5G42650	AOS	-0.152693	-2.13368	-1.20909
AT2G26020	PDF1,2b	-0.62406	-2.06208	-2.38503
AT1G70700	JAZ9	-0.712666	-1.95282	-1.60673
AT2G34600	JAZ7	-1.599	-1.11945	-0.852096

## Sheet: Table S3 Defence_LowN+Bc
Gene expression data were obtained from Soulie et al in press. Significant genes (bonferroni < 0.05) are reported in bold
		LowN	Bc	LowN+Bc
AT3G54420	CHI-V	1.18219	5.35394	5.13437
AT2G43590	AT2G43590	1.00629	5.32141	5.0449
AT2G43620	CHI	0.94199	4.90052	3.7736
AT4G01700	AT4G01700	0.451227	1.99018	1.63324
AT1G02360	AT1G02360	0.407846	2.29357	2.07526
AT1G17420	LOX3	0.388562	3.56984	3.20613
AT4G19810	CHI-C	0.384051	4.05899	3.92408
At2g03760	ATSOT1	0.198081	4.43818	4.26371
AT2G19190	FRK1	0.183553	3.55912	3.46919
AT1G51820	SIF4	0.178783	4.2164	3.78416
At3g53260	PAL2	0.138701	3.21108	2.60229
AT5G45110	NPR3	0.134444	1.47907	1.41377
At3g10340	PAL4	0.100975	2.81345	2.23417
AT3G25770	AOC2	0.0452307	1.24117	1.18421
AT1G20510	OPCL1	0.0413057	2.16013	2.13833
AT3G47540	AT3G47540	0.0245897	5.18194	4.89664
AT1G55020	LOX1	-0.0625084	2.71827	2.12919
AT1G74710	ICS1	-0.0852774	2.001	2.08668
AT3G04720	PR4	-0.0855601	3.20916	3.33899
AT1G32640	ATMYC2	-0.105561	1.57931	1.51559
AT4G39030	EDS5	-0.193197	4.3372	4.20195
AT1G19180	JAZ1	-0.214596	4.76968	4.44003
AT3G55970	JRG21	-0.232765	4.48548	4.39038
AT1G72520	LOX4	-0.277151	6.35431	6.00553
AT2G43570	AT2G43570	-0.298643	6.08109	6.08174
AT1G72450	JAZ6	-0.327453	2.22917	2.10498
AT1G70700	JAZ9	-0.62406	1.32167	1.2349
AT1G17380	JAZ5	-0.704484	5.62477	5.26001
AT2G34600	JAZ7	-1.599	1.46203	1.12186
AT5G44420	PDF1,2a	1.10153	0.798805	3.70119
AT3G52430	PAD4	0.231504	0.789564	1.38378
AT1G64280	NPR1	0.0842212	0.649164	0.657158
AT3G48090	EDS1	0.177621	0.540658	0.897965
AT2G14610	PR1	-0.80649	-0.572029	0.866543

## Sheet: Table S3 Defence_Heat+FLG
Gene expression data from Rasmussen et l., 2013 were extracted from Gene Expression Omnibus (GEO) repository (GEO accession: GSE41935). Significant gene expression data (t-test pvalue < 0.05) are reported in bold
		FLG	Heat	Heat+FLG
AT1G64280	NPR1	1.27049	-1.14224	1.018
AT2G26020	PDF1,2b	1.54615	-1.05816	1.02995
AT1G02360	AT1G02360	3.40415	-2.06137	1.08044
AT3G52430	PAD4	1.68811	-1.11127	1.41124
AT2G14610	PR1	1.33647	-1.17242	1.44197
AT2G43620	CHI	4.30956	-1.6113	3.25341
AT2G19190	FRK1	2.52947	-1.74564	1.71053
AT1G51820	SIF4	2.01014	-1.41186	1.39647
AT5G13220	JAZ10	1.87337	1.07933	1.23489
AT1G74710	ICS1	1.44691	1.08172	1.17887
AT3G04720	PR4	1.86891	1.10421	2.01952
AT1G19180	JAZ1	-1.27628	-1.24374	-1.30718
AT1G72520	LOX4	-1.39755	-1.16295	-1.53848
AT1G32640	MYC2	-1.88881	1.11993	-1.1127
AT1G55020	LOX1	-2.09093	1.04118	-1.66147
AT5G44420	PDF1,2a	1.26716	-1.15301	-1.16237
AT5G42650	AOS	1.01015	-1.28183	-1.43987
At3g53260	PAL2	2.56677	-1.17457	-1.01914
AT4G39030	EDS5	1.92753	-1.2317	-1.01075

[truncated: 1 more sheets: Table S3 Defence_Cold+FLG]
